# Supplementary material for: catena-Poly[2-methyl­pyridinium [tungstate-di-μ-selenido-silver-di-μ-selenido] 2-methyl­pyridine monosolvate]
Source: Acta Crystallogr Sect E Struct Rep Online. 2013 Oct 19;69(Pt 11):m608. doi: 10.1107/S1600536813028213 (PMC3884262; doi:10.1107/S1600536813028213)
Supplement: Supplementary file 1 [file e-69-0m608-sup1.cif]

##############################################################################
#                                                                            #
# This CIF contains the data in a paper accepted for publication in          #
# Acta Crystallographica Section E. It conforms to the requirements of       #
# Notes for Authors for Acta Crystallographica Section E, and has been       #
# peer reviewed under the auspices of the IUCr Commission on Journals.       #
#                                                                            #
# Full details of the Crystallographic Information File format               #
# are given in the paper "The Crystallographic Information File (CIF):       #
# a New Standard Archive File for Crystallography" by S. R. Hall, F. H.      #
# Allen and I. D. Brown [Acta Cryst. (1991), A47, 655-685].                  #
#                                                                            #
# The current version of the core CIF dictionary is obtainable from          #
# ftp://ftp.iucr.org/pub/cif_core.dic.                                       #
#                                                                            #
# Software is freely available for graphical display of the structure(s)     #
# in this CIF. For information consult the CIF software page                 #
# http://www.iucr.org/resources/cif/software.                                #
#                                                                            #
# This file may be used for bona fide research purposes within the           #
# scientific community so long as proper attribution is given to the journal # 
# article from which it was obtained.                                        #
#                                                                            #
##############################################################################
data_I
_audit_creation_method     SHELXL-97
_database_code_depnum_ccdc_archive     'CCDC 938862'
_chemical_name_systematic
;
<i>catena</i>-Poly[2-methylpyridinium
[tungstate-di-\m-selenido-silver-di-\m-selenido] 2-methylpyridine
monosolvate]
;
_chemical_name_common     ?
_chemical_formula_moiety     'C6 H8 N +, Ag Se4 W -, C6 H7 N'
_chemical_formula_sum     'C12 H15 Ag N2 Se4 W'
_chemical_formula_iupac     '(C6 H8 N) [Ag W Se4], C6 H7 N'
_chemical_formula_weight     794.82
_chemical_melting_point     ?
_symmetry_cell_setting     monoclinic
_symmetry_space_group_name_H-M     'P 2/c'
_symmetry_space_group_name_Hall     '-P 2yc'
loop_
    _symmetry_equiv_pos_as_xyz
    'x, y, z'
    '-x, y, -z+1/2'
    '-x, -y, -z'
    'x, -y, z-1/2'
_cell_length_a     7.859(2)
_cell_length_b     5.9448(15)
_cell_length_c     19.830(5)
_cell_angle_alpha     90.00
_cell_angle_beta     100.962(3)
_cell_angle_gamma     90.00
_cell_volume     909.5(4)
_cell_formula_units_Z     2
_cell_measurement_reflns_used     1243
_cell_measurement_theta_min     2.64
_cell_measurement_theta_max     24.45
_cell_measurement_temperature     296(2)
_exptl_crystal_description     'prism'
_exptl_crystal_colour     'dark red'
_exptl_crystal_size_max     0.15
_exptl_crystal_size_mid     0.12
_exptl_crystal_size_min     0.03
_exptl_crystal_density_diffrn     2.902
_exptl_crystal_density_meas     ?
_exptl_crystal_density_method     'not measured'
_exptl_crystal_F_000     716
_exptl_absorpt_coefficient_mu     15.389
_exptl_absorpt_correction_type     multi-scan
_exptl_absorpt_process_details     '(SADABS; Bruker, 2001)'
_exptl_absorpt_correction_T_min     0.2061
_exptl_absorpt_correction_T_max     0.6553
_exptl_special_details
;
;
_diffrn_ambient_temperature     296(2)
_diffrn_radiation_type     MoK\a
_diffrn_radiation_wavelength     0.71073
_diffrn_radiation_source     'fine-focus sealed tube'
_diffrn_radiation_monochromator     graphite
_diffrn_measurement_device_type     'Bruker APEXII CCD area-detector'
_diffrn_measurement_method     'phi and omega scans'
_diffrn_detector_area_resol_mean     ?
_diffrn_reflns_number     5398
_diffrn_reflns_av_R_equivalents     0.0411
_diffrn_reflns_av_sigmaI/netI     0.0482
_diffrn_reflns_theta_min     2.64
_diffrn_reflns_theta_max     27.42
_diffrn_reflns_theta_full     27.42
_diffrn_measured_fraction_theta_max     0.984
_diffrn_measured_fraction_theta_full     0.984
_diffrn_reflns_limit_h_min     -10
_diffrn_reflns_limit_h_max     6
_diffrn_reflns_limit_k_min     -7
_diffrn_reflns_limit_k_max     7
_diffrn_reflns_limit_l_min     -24
_diffrn_reflns_limit_l_max     25
_diffrn_standards_number     ?
_diffrn_standards_interval_count     ?
_diffrn_standards_interval_time     ?
_diffrn_standards_decay_%     ?
_refine_special_details
;
Refinement of <i>F</i>^2^ against ALL reflections. The weighted <i>R</i>-factor
<i>wR</i> and goodness of fit <i>S</i> are based on <i>F</i>^2^, conventional
<i>R</i>-factors <i>R</i> are based on <i>F</i>, with <i>F</i> set to zero for
negative <i>F</i>^2^. The threshold expression of <i>F</i>^2^ >
\s(<i>F</i>^2^) is used only for calculating <i>R</i>-factors(gt) <i>etc</i>.
and is not relevant to the choice of reflections for refinement.
<i>R</i>-factors based on <i>F</i>^2^ are statistically about twice as large
as those based on <i>F</i>, and <i>R</i>- factors based on ALL data will be
even larger.
;
_reflns_number_total     2051
_reflns_number_gt     1565
_reflns_threshold_expression     I>2sigma(I)
_refine_ls_structure_factor_coef     Fsqd
_refine_ls_matrix_type     full
_refine_ls_R_factor_all     0.0500
_refine_ls_R_factor_gt     0.0337
_refine_ls_wR_factor_gt     0.0713
_refine_ls_wR_factor_ref     0.0778
_refine_ls_goodness_of_fit_ref     0.968
_refine_ls_restrained_S_all     0.968
_refine_ls_number_reflns     2051
_refine_ls_number_parameters     93
_refine_ls_number_restraints     0
_refine_ls_hydrogen_treatment     constr
_refine_ls_weighting_scheme     calc
_refine_ls_weighting_details
         'calc w=1/[\s^2^(Fo^2^)+(0.0357P)^2^+0.0000P] where P=(Fo^2^+2Fc^2^)/3'
_atom_sites_solution_hydrogens     geom
_atom_sites_solution_primary     direct
_atom_sites_solution_secondary     difmap
_refine_ls_shift/su_max     0.001
_refine_ls_shift/su_mean     0.000
_refine_diff_density_max     0.863
_refine_diff_density_min     -1.059
_refine_ls_extinction_method     none
_refine_ls_extinction_coef     ?
loop_
    _atom_type_symbol
    _atom_type_description
    _atom_type_scat_dispersion_real
    _atom_type_scat_dispersion_imag
    _atom_type_scat_source
    'C' 'C' 0.0033 0.0016
                         'International Tables Vol C Tables 4.2.6.8 and 6.1.1.4'
    'H' 'H' 0.0000 0.0000
                         'International Tables Vol C Tables 4.2.6.8 and 6.1.1.4'
    'N' 'N' 0.0061 0.0033
                         'International Tables Vol C Tables 4.2.6.8 and 6.1.1.4'
    'Se' 'Se' -0.0929 2.2259
                         'International Tables Vol C Tables 4.2.6.8 and 6.1.1.4'
    'Ag' 'Ag' -0.8971 1.1015
                         'International Tables Vol C Tables 4.2.6.8 and 6.1.1.4'
    'W' 'W' -0.8490 6.8722
                         'International Tables Vol C Tables 4.2.6.8 and 6.1.1.4'
_computing_data_collection     'APEX2 (Bruker, 2007)'
_computing_cell_refinement     'SAINT (Bruker, 2007)'
_computing_data_reduction     'SAINT (Bruker, 2007)'
_computing_structure_solution     'SHELXTL (Sheldrick, 2008)'
_computing_structure_refinement     'SHELXTL (Sheldrick, 2008)'
_computing_molecular_graphics     'SHELXTL (Sheldrick, 2008)'
_computing_publication_material     'SHELXTL (Sheldrick, 2008)'
loop_
    _atom_site_type_symbol
    _atom_site_label
    _atom_site_fract_x
    _atom_site_fract_y
    _atom_site_fract_z
    _atom_site_U_iso_or_equiv
    _atom_site_adp_type
    _atom_site_calc_flag
    _atom_site_refinement_flags
    _atom_site_occupancy
    _atom_site_symmetry_multiplicity
    _atom_site_disorder_assembly
    _atom_site_disorder_group
    W W1 0.5000 0.30930(6) 0.7500 0.03027(13) Uani d S 1 2 . .
    Ag Ag1 0.5000 0.80929(13) 0.7500 0.0524(2) Uani d S 1 2 . .
    Se Se1 0.24423(10) 0.09964(13) 0.72794(4) 0.0417(2) Uani d . 1 1 . .
    Se Se2 0.50518(11) 0.51956(12) 0.65078(4) 0.0434(2) Uani d . 1 1 . .
    N N1 0.0998(7) 0.3192(10) 0.4854(3) 0.0389(14) Uani d . 1 1 . .
    H H1N 0.0423 0.4382 0.4914 0.047 Uiso calc PR 0.50 1 . .
    C C1 0.1778(10) 0.1984(14) 0.5389(4) 0.0478(19) Uani d . 1 1 . .
    H H1 0.1711 0.2486 0.5828 0.057 Uiso calc R 1 1 . .
    C C2 0.2676(11) 0.0041(13) 0.5329(5) 0.053(2) Uani d . 1 1 . .
    H H2 0.3163 -0.0786 0.5716 0.064 Uiso calc R 1 1 . .
    C C3 0.2838(12) -0.0653(16) 0.4690(5) 0.062(2) Uani d . 1 1 . .
    H H3 0.3473 -0.1938 0.4635 0.075 Uiso calc R 1 1 . .
    C C4 0.2043(11) 0.0586(15) 0.4116(4) 0.053(2) Uani d . 1 1 . .
    H H4 0.2133 0.0114 0.3677 0.064 Uiso calc R 1 1 . .
    C C5 0.1125(10) 0.2507(14) 0.4203(4) 0.0447(19) Uani d . 1 1 . .
    C C6 0.0282(12) 0.3915(15) 0.3622(4) 0.059(2) Uani d . 1 1 . .
    H H6A 0.0500 0.3291 0.3200 0.088 Uiso calc R 1 1 . .
    H H6B 0.0741 0.5414 0.3678 0.088 Uiso calc R 1 1 . .
    H H6C -0.0945 0.3955 0.3610 0.088 Uiso calc R 1 1 . .
loop_
    _atom_site_aniso_label
    _atom_site_aniso_U_11
    _atom_site_aniso_U_22
    _atom_site_aniso_U_33
    _atom_site_aniso_U_12
    _atom_site_aniso_U_13
    _atom_site_aniso_U_23
    W1 0.0371(2) 0.0225(2) 0.0303(2) 0.000 0.00409(16) 0.000
    Ag1 0.0704(6) 0.0280(4) 0.0565(5) 0.000 0.0061(5) 0.000
    Se1 0.0412(4) 0.0389(4) 0.0425(4) -0.0057(3) 0.0020(3) 0.0049(3)
    Se2 0.0587(5) 0.0342(4) 0.0377(4) -0.0027(4) 0.0101(4) 0.0051(3)
    N1 0.035(3) 0.046(4) 0.035(3) -0.005(3) 0.004(3) -0.005(3)
    C1 0.049(5) 0.060(5) 0.034(4) -0.001(4) 0.005(4) -0.005(4)
    C2 0.056(5) 0.039(5) 0.064(5) 0.005(4) 0.010(5) 0.010(4)
    C3 0.053(5) 0.053(6) 0.089(7) 0.004(5) 0.032(5) -0.007(5)
    C4 0.052(5) 0.059(6) 0.051(5) -0.009(5) 0.016(4) -0.015(4)
    C5 0.040(4) 0.054(5) 0.040(4) -0.008(4) 0.007(3) -0.004(4)
    C6 0.062(6) 0.078(6) 0.033(4) -0.006(5) -0.001(4) -0.008(4)
_geom_special_details
;
All e.s.d.'s (except the e.s.d. in the dihedral angle between two l.s. planes)
are estimated using the full covariance matrix. The cell e.s.d.'s are taken
into account individually in the estimation of e.s.d.'s in distances, angles
and torsion angles; correlations between e.s.d.'s in cell parameters are only
used when they are defined by crystal symmetry. An approximate (isotropic)
treatment of cell e.s.d.'s is used for estimating e.s.d.'s involving l.s.
planes.
;
loop_
    _geom_bond_atom_site_label_1
    _geom_bond_atom_site_label_2
    _geom_bond_site_symmetry_2
    _geom_bond_distance
    _geom_bond_publ_flag
    W1 Se1 . 2.3347(9) y
    W1 Se1 2_656 2.3347(9) ?
    W1 Se2 2_656 2.3379(9) ?
    W1 Se2 . 2.3379(9) y
    W1 Ag1 . 2.9723(11) ?
    W1 Ag1 1_545 2.9725(11) ?
    Ag1 Se1 2_666 2.6224(11) ?
    Ag1 Se1 1_565 2.6224(11) y
    Ag1 Se2 . 2.6210(10) y
    Ag1 Se2 2_656 2.6210(10) ?
    Ag1 W1 1_565 2.9725(11) ?
    N1 C1 . 1.330(9) ?
    N1 C5 . 1.376(9) ?
    N1 H1N . 0.8600 ?
    C1 C2 . 1.371(10) ?
    C1 H1 . 0.9300 ?
    C2 C3 . 1.361(12) ?
    C2 H2 . 0.9300 ?
    C3 C4 . 1.400(12) ?
    C3 H3 . 0.9300 ?
    C4 C5 . 1.380(11) ?
    C4 H4 . 0.9300 ?
    C5 C6 . 1.475(11) ?
    C6 H6A . 0.9600 ?
    C6 H6B . 0.9600 ?
    C6 H6C . 0.9600 ?
loop_
    _geom_angle_atom_site_label_1
    _geom_angle_atom_site_label_2
    _geom_angle_atom_site_label_3
    _geom_angle_site_symmetry_1
    _geom_angle_site_symmetry_3
    _geom_angle
    _geom_angle_publ_flag
    Se1 W1 Se1 . 2_656 115.47(5) ?
    Se1 W1 Se2 . 2_656 106.92(3) ?
    Se1 W1 Se2 2_656 2_656 106.25(3) ?
    Se1 W1 Se2 . . 106.25(3) ?
    Se1 W1 Se2 2_656 . 106.92(3) ?
    Se2 W1 Se2 2_656 . 115.36(4) ?
    Se1 W1 Ag1 . . 122.27(2) ?
    Se1 W1 Ag1 2_656 . 122.27(2) ?
    Se2 W1 Ag1 2_656 . 57.68(2) ?
    Se2 W1 Ag1 . . 57.68(2) ?
    Se1 W1 Ag1 . 1_545 57.73(2) ?
    Se1 W1 Ag1 2_656 1_545 57.73(2) ?
    Se2 W1 Ag1 2_656 1_545 122.32(2) ?
    Se2 W1 Ag1 . 1_545 122.32(2) ?
    Ag1 W1 Ag1 . 1_545 180.0000(10)
                                  ?
    Se2 Ag1 Se2 . 2_656 97.84(4) ?
    Se2 Ag1 Se1 . 2_666 115.91(3) ?
    Se2 Ag1 Se1 2_656 2_666 115.35(3) ?
    Se2 Ag1 Se1 . 1_565 115.35(3) ?
    Se2 Ag1 Se1 2_656 1_565 115.91(3) ?
    Se1 Ag1 Se1 2_666 1_565 97.67(5) ?
    Se2 Ag1 W1 . . 48.92(2) ?
    Se2 Ag1 W1 2_656 . 48.92(2) ?
    Se1 Ag1 W1 2_666 . 131.16(2) ?
    Se1 Ag1 W1 1_565 . 131.16(2) ?
    Se2 Ag1 W1 . 1_565 131.08(2) ?
    Se2 Ag1 W1 2_656 1_565 131.08(2) ?
    Se1 Ag1 W1 2_666 1_565 48.84(2) ?
    Se1 Ag1 W1 1_565 1_565 48.84(2) ?
    W1 Ag1 W1 . 1_565 180.0 ?
    W1 Se1 Ag1 . 1_545 73.43(3) ?
    W1 Se2 Ag1 . . 73.40(3) ?
    C1 N1 C5 . . 119.0(6) ?
    C1 N1 H1N . . 120.5 ?
    C5 N1 H1N . . 120.5 ?
    N1 C1 C2 . . 123.5(7) ?
    N1 C1 H1 . . 118.2 ?
    C2 C1 H1 . . 118.2 ?
    C3 C2 C1 . . 118.5(8) ?
    C3 C2 H2 . . 120.7 ?
    C1 C2 H2 . . 120.7 ?
    C2 C3 C4 . . 119.4(8) ?
    C2 C3 H3 . . 120.3 ?
    C4 C3 H3 . . 120.3 ?
    C5 C4 C3 . . 119.8(7) ?
    C5 C4 H4 . . 120.1 ?
    C3 C4 H4 . . 120.1 ?
    N1 C5 C4 . . 119.7(7) ?
    N1 C5 C6 . . 117.6(7) ?
    C4 C5 C6 . . 122.7(7) ?
    C5 C6 H6A . . 109.5 ?
    C5 C6 H6B . . 109.5 ?
    H6A C6 H6B . . 109.5 ?
    C5 C6 H6C . . 109.5 ?
    H6A C6 H6C . . 109.5 ?
    H6B C6 H6C . . 109.5 ?
loop_
    _geom_hbond_atom_site_label_D
    _geom_hbond_atom_site_label_H
    _geom_hbond_atom_site_label_A
    _geom_hbond_site_symmetry_A
    _geom_hbond_distance_DH
    _geom_hbond_distance_HA
    _geom_hbond_distance_DA
    _geom_hbond_angle_DHA
    N1 H1N N1 3_566 0.86 1.93 2.786(12) 172
    C1 H1 Se1 . 0.93 2.96 3.732(8) 141
    C4 H4 Se1 4 0.93 2.90 3.832(8) 176
_iucr_refine_instructions_details
;
TITL pyWSe4Ag in P2/c
CELL 0.71073   7.8591   5.9448  19.8295  90.000 100.962  90.000
ZERR    2.00   0.0020   0.0015   0.0050   0.000   0.003   0.000
LATT 1
SYMM -X, Y, 0.5-Z
SFAC C  H  N  Se Ag W
UNIT 24  30  4  8  2  2
L.S. 40
ACTA
BOND $H
FMAP 2
PLAN 10
SIZE 0.03 0.12 0.15
EQIV $1 -x, -y+1, -z+1
HTAB N1 N1_$1
TEMP 23.000
WGHT    0.035700
FVAR       0.32150
MOLE 1
W1    6    0.500000    0.309304    0.750000    10.50000    0.03708    0.02252 =
         0.03030    0.00000    0.00409    0.00000
AG1   5    0.500000    0.809286    0.750000    10.50000    0.07039    0.02802 =
         0.05648    0.00000    0.00613    0.00000
SE1   4    0.244231    0.099641    0.727936    11.00000    0.04117    0.03893 =
         0.04254    0.00494    0.00198   -0.00567
SE2   4    0.505176    0.519562    0.650778    11.00000    0.05867    0.03421 =
         0.03775    0.00507    0.01009   -0.00274
N1    3    0.099802    0.319173    0.485416    11.00000    0.03492    0.04596 =
         0.03500   -0.00517    0.00423   -0.00523
AFIX  43
H1N   2    0.042298    0.438174    0.491450    10.50000   -1.20000
AFIX   0
C1    1    0.177822    0.198447    0.538904    11.00000    0.04921    0.05953 =
         0.03377   -0.00517    0.00544   -0.00115
AFIX  43
H1    2    0.171139    0.248569    0.582751    11.00000   -1.20000
AFIX   0
C2    1    0.267575    0.004058    0.532859    11.00000    0.05635    0.03912 =
         0.06368    0.01030    0.01015    0.00525
AFIX  43
H2    2    0.316263   -0.078603    0.571551    11.00000   -1.20000
AFIX   0
C3    1    0.283843   -0.065262    0.468987    11.00000    0.05264    0.05322 =
         0.08877   -0.00651    0.03245    0.00423
AFIX  43
H3    2    0.347288   -0.193828    0.463542    11.00000   -1.20000
AFIX   0
C4    1    0.204289    0.058563    0.411561    11.00000    0.05209    0.05919 =
         0.05129   -0.01514    0.01632   -0.00856
AFIX  43
H4    2    0.213271    0.011430    0.367654    11.00000   -1.20000
AFIX   0
C5    1    0.112508    0.250748    0.420288    11.00000    0.03965    0.05411 =
         0.04034   -0.00446    0.00738   -0.00751
C6    1    0.028162    0.391464    0.362191    11.00000    0.06237    0.07753 =
         0.03312   -0.00833   -0.00091   -0.00563
AFIX 137
H6A   2    0.050035    0.329115    0.319999    11.00000   -1.50000
H6B   2    0.074051    0.541399    0.367771    11.00000   -1.50000
H6C   2   -0.094491    0.395457    0.360992    11.00000   -1.50000
HKLF 4
REM  p2c in P2/c
REM R1 =  0.0337 for   1565 Fo > 4sig(Fo)  and  0.0500 for all   2051 data
REM     93 parameters refined using      0 restraints
END
WGHT      0.0316      0.0000
REM Highest difference peak  0.863,  deepest hole -1.059,  1-sigma level  0.181
Q1    1   0.6186  0.3991  0.7299  11.00000  0.05    0.86
Q2    1   0.3336  0.2345  0.7088  11.00000  0.05    0.73
Q3    1   0.2688 -0.0475  0.7341  11.00000  0.05    0.73
Q4    1   0.3755  0.4598  0.6722  11.00000  0.05    0.73
Q5    1   0.3483  0.0287  0.7082  11.00000  0.05    0.73
Q6    1   0.3036  0.4084  0.7178  11.00000  0.05    0.67
Q7    1   0.4497  0.6223  0.6910  11.00000  0.05    0.61
Q8    1   0.4685  0.9457  0.7021  11.00000  0.05    0.60
Q9    1   0.5982  0.9393  0.7289  11.00000  0.05    0.59
Q10   1   0.4258  0.1213  0.6874  11.00000  0.05    0.59
;
data_global
_journal_date_recd_electronic     2013-10-07
_journal_date_accepted     2013-10-14
_journal_name_full     'Acta Crystallographica, Section E'
_journal_year     2013
_journal_volume     69
_journal_issue     11
_journal_page_first     m608
_journal_page_last     m608
_journal_paper_category     QM
_journal_paper_doi     10.1107/S1600536813028213
_journal_coeditor_code     XU5746
_publ_contact_author_name     'Prof. Qian-Feng Zhang'
_publ_contact_author_address
;
 Institute of Molecular Engineering and Applied Chemsitry
 Anhui University of Technology
 Ma'anshan, Anhui 243002,
 People's Republic of China
;
_publ_contact_author_email     'zhangqf@ahut.edu.cn'
_publ_contact_author_fax     '86 555 2312041'
_publ_contact_author_phone     '86 555 2311059'
_publ_section_title
;
<i>catena</i>-Poly[2-methylpyridinium
[tungstate-di-\m-selenido-silver-di-\m-selenido] 2-methylpyridine
monosolvate]
;
loop_
    _publ_author_name
    _publ_author_address
    'Lu-Jun Zhou'
;
Department of Applied Chemistry,
School of Petrochemical Engineering,
Changzhou University,
Jiangsu 213164,
People's Republic of China
;
    'Hua-Tian Shi'
;
Institute of Molecular Engineering and Applied Chemistry
Anhui University of Technology
Ma'anshan, Anhui 243002,
People's Republic of China
;
    'Chao Xu'
;
Institute of Molecular Engineering and Applied Chemistry
Anhui University of Technology
Ma'anshan, Anhui 243002,
People's Republic of China
;
    'Qun Chen'
;
Department of Applied Chemistry,
School of Petrochemical Engineering,
Changzhou University,
Jiangsu 213164,
People's Republic of China
;
    'Qian-Feng Zhang'
;
Institute of Molecular Engineering and Applied Chemistry
Anhui University of Technology
Ma'anshan, Anhui 243002,
People's Republic of China
Department of Applied Chemistry,
School of Petrochemical Engineering,
Changzhou University,
Jiangsu 213164,
People's Republic of China
;
