# Supplementary material for: catena-Poly[2-methyl­pyridinium [tungstate-di-μ-selenido-silver-di-μ-selenido] 2-methyl­pyridine monosolvate]
Source: Acta Crystallogr Sect E Struct Rep Online. 2013 Oct 19;69(Pt 11):m608. doi: 10.1107/S1600536813028213 (PMC3884262; doi:10.1107/S1600536813028213)
Supplement: Supplementary file 2 [file e-69-0m608-Isup2.hkl]

# 
# h,k,l, Fc-squared, Fo-squared, sigma(Fo-squared) and status flag 
# 
data_I
_shelx_title ' p2c in P2/c' 
_shelx_refln_list_code          4 
_shelx_F_calc_maximum      318.11 
_exptl_crystal_F_000       716.00 
_reflns_d_resolution_high  0.7716 
 
loop_ 
 _symmetry_equiv_pos_as_xyz 
 'x, y, z' 
 '-x, y, -z+1/2' 
 '-x, -y, -z' 
 'x, -y, z-1/2' 
 
_cell_length_a     7.8591 
_cell_length_b     5.9448 
_cell_length_c    19.8295 
_cell_angle_alpha  90.000 
_cell_angle_beta  100.962 
_cell_angle_gamma  90.000 
 
_shelx_F_squared_multiplier     1.000 
 
loop_ 
 _refln_index_h 
 _refln_index_k 
 _refln_index_l 
 _refln_F_squared_calc 
 _refln_F_squared_meas 
 _refln_F_squared_sigma 
 _refln_observed_status 
   1   0   0    74979.21    73930.76   1907.39 o 
   2   0   0    28147.76    27010.85    505.55 o 
   3   0   0    80366.80    79996.62   1448.71 o 
   4   0   0    85758.13    83080.95   1505.79 o 
   5   0   0    27311.11    27745.00    571.79 o 
   6   0   0     5305.30     5437.94    223.05 o 
   7   0   0    10402.66    10839.82    308.30 o 
   8   0   0     9305.13    10059.41    486.16 o 
   9   0   0     1607.91     1484.89    218.94 o 
  10   0   0      560.82      392.60    168.15 o 
   0   1   0       51.73       51.67     16.57 o 
   1   1   0    12545.35    12656.98    220.68 o 
   2   1   0    75151.52    75327.16   2326.94 o 
   3   1   0     8033.10     8415.24    270.42 o 
   4   1   0      115.91      118.24     28.93 o 
   5   1   0     6045.99     6021.09    143.55 o 
   6   1   0     8574.36     8549.88    350.16 o 
   7   1   0     1229.98     1207.42     90.95 o 
   8   1   0       68.00       38.65     49.68 o 
   9   1   0      491.75      327.86    152.81 o 
   0   2   0       57.14        9.86     44.56 o 
   1   2   0      447.20      396.90     31.65 o 
   2   2   0     8185.06     7982.45    183.64 o 
   3   2   0     2867.49     2822.24    125.42 o 
   4   2   0      239.73      280.07     57.10 o 
   5   2   0     1103.45     1019.62     98.46 o 
   6   2   0     1515.00     1482.46     95.96 o 
   7   2   0      435.30      373.51     67.72 o 
   8   2   0       88.19       34.10     52.06 o 
   9   2   0      108.06       80.90     83.79 o 
   0   3   0     1407.58     1245.68     76.65 o 
   1   3   0     1938.87     1907.16     62.55 o 
   2   3   0      136.38      130.64     25.15 o 
   3   3   0      999.44     1003.48     93.77 o 
   4   3   0      601.13      517.71     78.95 o 
   5   3   0      109.10      109.69     56.50 o 
   6   3   0       28.88       -2.01     58.68 o 
   7   3   0        5.38       54.02     74.54 o 
   8   3   0       20.28      -13.43     74.77 o 
   9   3   0      108.69      -36.31     86.27 o 
   0   4   0      708.63      925.94    178.29 o 
   1   4   0     4849.02     5014.94    115.36 o 
   2   4   0     9405.04     8984.27    203.15 o 
   3   4   0     2736.60     2446.91    113.27 o 
   4   4   0       58.72      104.75     60.61 o 
   5   4   0     2164.19     1805.35    288.60 o 
   6   4   0     2254.44     2202.13    232.05 o 
   7   4   0      127.44       48.61    155.04 o 
   8   4   0        5.13      -27.58    133.61 o 
   0   5   0    13304.34    13856.70    324.64 o 
   1   5   0     4955.70     4991.26    197.91 o 
   2   5   0      846.78      799.11     70.61 o 
   3   5   0     4603.02     4649.62    168.98 o 
   4   5   0     7045.92     6917.81    491.76 o 
   5   5   0     2160.72     1942.65    173.73 o 
   6   5   0      230.32      173.34     87.70 o 
   7   5   0     1444.34     1609.18    189.86 o 
   0   6   0     2511.70     1926.94    263.16 o 
   1   6   0     5684.74     6037.30    444.28 o 
   2   6   0     8668.07     9241.63    252.31 o 
   3   6   0     3746.20     3417.17    186.16 o 
   4   6   0     1188.03     1178.89    238.73 o 
   5   6   0     2165.21     2349.66    206.77 o 
   6   6   0     2201.87     2342.65    218.20 o 
   2   7   0       18.84       -4.93    130.42 o 
   3   7   0        6.04      -57.85     95.73 o 
   4   7   0       30.22      -86.57     86.57 o 
  -9   1   1      279.37      150.46     83.77 o 
  -8   1   1     1851.35     2030.42    136.91 o 
  -7   1   1      900.57      792.77     80.96 o 
  -6   1   1       61.28       90.26     37.20 o 
  -5   1   1      734.54      802.76     47.52 o 
  -4   1   1     7592.65     8001.72    144.79 o 
  -3   1   1     4038.13     4437.95    154.06 o 
  -2   1   1     8319.50     8416.91    149.90 o 
  -1   1   1    10064.61    11258.23    201.92 o 
   0   1   1     7756.89     8397.34    108.43 o 
   1   1   1      103.34      143.14     24.41 o 
   3   1   1     1057.62     1101.71     45.73 o 
   4   1   1     6006.78     5976.74    137.04 o 
   5   1   1      658.47      831.83     56.46 o 
   6   1   1       46.10       33.09     34.92 o 
   7   1   1     1558.92     1696.15    104.85 o 
   8   1   1     1097.36     1210.50    168.17 o 
   9   1   1      283.61      254.96    114.31 o 
  -9   2   1      573.05      620.34    125.09 o 
  -8   2   1        9.72        3.54     65.30 o 
  -7   2   1      848.54      890.19     87.93 o 
  -6   2   1     8892.31     8993.36    246.28 o 
  -5   2   1     4617.71     3905.26    224.99 o 
  -4   2   1      153.61      167.61     24.98 o 
  -3   2   1    11358.71    10639.51    196.93 o 
  -2   2   1    31695.52    30426.73    370.47 o 
  -1   2   1    13484.67    12957.24    299.78 o 
   0   2   1        3.62        4.61     14.33 o 
   1   2   1    16940.68    16690.02    227.66 o 
   2   2   1    29414.99    28322.11    584.74 o 
   3   2   1     3896.40     3677.84    154.94 o 
   4   2   1      660.16      709.91     79.45 o 
   5   2   1     4711.17     4849.26    194.07 o 
   6   2   1     6136.19     5954.15    269.16 o 
   7   2   1      739.77      804.73     95.91 o 
   8   2   1       16.92       34.34     52.12 o 
   9   2   1      723.20     1014.15    146.57 o 
  -9   3   1      187.25      163.64    121.47 o 
  -8   3   1       62.00      -26.77     65.31 o 
  -7   3   1      202.16      210.09     78.01 o 
  -6   3   1     5066.06     5289.62    236.29 o 
  -5   3   1      398.64      454.60     81.45 o 
  -4   3   1      458.49      416.44    141.11 o 
  -3   3   1     1854.18     1949.23    106.23 o 
  -2   3   1    11229.37    10724.97    163.16 o 
  -1   3   1     1957.00     2068.23     64.58 o 
   0   3   1      722.89      611.58     40.97 o 
   1   3   1     1621.93     1636.56     57.56 o 
   2   3   1    13812.79    13477.32    205.21 o 
   3   3   1      377.89      378.68     65.13 o 
   4   3   1       86.28       57.62     47.54 o 
   5   3   1     1552.92     1675.79    236.16 o 
   6   3   1     2694.84     2701.62    177.13 o 
   7   3   1      211.93      268.73     83.90 o 
   8   3   1       27.50       37.67     71.61 o 
   9   3   1      342.73      108.25     98.09 o 
  -8   4   1     3234.40     3401.11    247.92 o 
  -7   4   1     2235.09     2596.57    206.85 o 
  -6   4   1     2583.55     2669.12    194.56 o 
  -5   4   1     8526.96     8640.91    613.97 o 
  -4   4   1    18050.88    18118.32    489.43 o 
  -3   4   1    15905.53    16114.69    373.38 o 
  -2   4   1    10820.13    10964.95    302.03 o 
  -1   4   1    25208.24    25208.72    340.95 o 
   0   4   1    36260.84    36888.14    462.29 o 
   1   4   1    22062.09    22143.47    307.90 o 
   2   4   1    13721.47    13186.38    243.50 o 
   3   4   1    14433.81    14323.84    433.14 o 
   4   4   1    18232.65    18409.31    494.89 o 
   5   4   1     7034.08     6846.66    479.78 o 
   6   4   1     2720.08     2699.98    195.10 o 
   7   4   1     3409.23     3309.13    228.60 o 
   8   4   1     2159.22     1971.95    214.93 o 
  -7   5   1      273.05      187.57    100.78 o 
  -6   5   1      318.23      463.57    141.59 o 
  -5   5   1      303.70      266.04    105.26 o 
  -4   5   1      336.74      310.07     73.22 o 
  -3   5   1     1075.94     1042.89     95.28 o 
  -2   5   1     1037.64      896.51     86.23 o 
  -1   5   1      866.11     1007.69     74.19 o 
   1   5   1      996.77     1003.85     83.49 o 
   2   5   1      783.82      768.73     71.89 o 
   3   5   1     1057.83      980.41    103.93 o 
   4   5   1      684.45      552.94    109.68 o 
   5   5   1      246.95      140.26     84.56 o 
   6   5   1      289.70       72.98     84.41 o 
   7   5   1      264.82      171.87    103.16 o 
  -6   6   1      303.21      306.09    132.26 o 
  -5   6   1      644.29      636.07    131.76 o 
  -4   6   1     2036.12     2101.36    257.01 o 
  -3   6   1     1703.02     1580.63    248.76 o 
  -2   6   1      680.72      618.97     94.62 o 
  -1   6   1     1805.46     1711.31    185.71 o 
   0   6   1     4008.69     4710.58    203.71 o 
   1   6   1     1586.39     1781.01    143.13 o 
   2   6   1      548.97      591.26     83.05 o 
   3   6   1     1636.17     1852.70    130.52 o 
   4   6   1     2353.06     2402.00    165.83 o 
   5   6   1      423.23      391.54    113.15 o 
   6   6   1      158.77      220.51    107.83 o 
  -4   7   1       60.24        3.82     92.70 o 
  -3   7   1       43.39       85.53    109.87 o 
  -2   7   1      580.98      582.44    134.50 o 
  -1   7   1       21.15      -70.05    118.71 o 
   0   7   1      213.02      116.68    135.54 o 
   3   7   1        6.16       79.91    112.13 o 
   4   7   1       73.70       75.55     98.29 o 
 -10   0   2      102.54      124.81    145.90 o 
  -9   0   2     1287.45     1547.39    218.46 o 
  -8   0   2     5981.86     6656.48    378.77 o 
  -7   0   2     5313.86     5519.67    323.67 o 
  -6   0   2     2672.88     2806.78    126.79 o 
  -5   0   2    12041.64    12535.00    338.62 o 
  -4   0   2    61192.19    60778.20   1121.05 o 
  -3   0   2    22926.25    22017.13    432.26 o 
  -2   0   2    35880.67    36570.96    666.47 o 
  -1   0   2    85536.19    86543.07   2060.64 o 
   1   0   2    76972.45    80248.63   1930.71 o 
   2   0   2    22123.66    22341.62    606.90 o 
   3   0   2    56353.86    53096.69    984.28 o 
   4   0   2    54733.84    54518.68   1025.73 o 
   5   0   2     9594.45    10005.56    344.47 o 
   6   0   2     4036.50     4085.80    160.75 o 
   7   0   2     9497.27     9196.71    438.85 o 
   8   0   2     6732.78     7572.30    422.69 o 
   9   0   2      890.06      997.67    197.66 o 
 -10   1   2      320.02      311.34    163.31 o 
  -9   1   2      101.20      -53.99     96.85 o 
  -8   1   2       90.80       17.47     46.75 o 
  -7   1   2      150.19      125.08     46.29 o 
  -6   1   2     3432.93     3493.22    101.23 o 
  -5   1   2      267.30      274.03     32.45 o 
  -4   1   2       10.38       29.97     18.12 o 
  -3   1   2     1065.57     1109.06     40.24 o 
  -2   1   2     8817.32     8951.99    142.40 o 
  -1   1   2     2085.95     2290.96     53.58 o 
   1   1   2     7533.08     8102.29    259.58 o 
   2   1   2    10556.90    11121.48    261.72 o 
   3   1   2      925.14     1180.19    100.14 o 
   4   1   2       21.97       30.00     25.36 o 
   5   1   2     3933.61     3857.65    100.87 o 
   6   1   2     4559.68     4520.67    152.66 o 
   7   1   2       69.45       74.97     59.06 o 
   8   1   2        4.29       35.97     50.25 o 
   9   1   2      768.60      786.73    261.80 o 
  -9   2   2      614.34      451.54    112.79 o 
  -8   2   2      540.09      511.12    168.78 o 
  -7   2   2     2362.38     2284.21    186.67 o 
  -6   2   2     3481.56     3568.65    134.77 o 
  -5   2   2     3995.44     4071.74    132.21 o 
  -4   2   2     8046.92     8064.60    170.20 o 
  -3   2   2     5534.07     5429.93    122.10 o 
  -2   2   2    13124.09    12752.64    207.79 o 
  -1   2   2    15842.78    15700.15    182.64 o 
   0   2   2     5735.26     5447.89    121.07 o 
   1   2   2    15935.63    15767.52    214.37 o 
   2   2   2    10230.12     9811.61    257.19 o 
   3   2   2     4277.11     3836.71    150.12 o 
   4   2   2     2804.46     2895.31    147.35 o 
   5   2   2     2941.02     3186.10    334.70 o 
   6   2   2     3244.39     3060.35    168.03 o 
   7   2   2      353.28      400.20     91.84 o 
   8   2   2      261.99      338.48     75.26 o 
   9   2   2      520.43      582.72    115.41 o 
  -9   3   2      505.45      284.34    247.48 o 
  -8   3   2      141.13       79.25     81.33 o 
  -7   3   2      423.99      399.04     93.08 o 
  -6   3   2     2485.61     2086.54    157.23 o 
  -5   3   2      452.33      422.16     80.56 o 
  -4   3   2       75.26       77.28     48.71 o 
  -3   3   2      791.54      835.03     77.20 o 
  -2   3   2     3284.83     3339.97    145.28 o 
  -1   3   2      220.76      304.10     31.01 o 
   0   3   2      590.60      596.13     39.90 o 
   1   3   2     1038.54     1116.50     47.17 o 
   2   3   2     1029.99     1210.31    211.89 o 
   3   3   2      122.38      201.79     53.41 o 
   4   3   2       18.31        7.90     43.67 o 
   5   3   2      250.13      161.67     66.22 o 
   6   3   2      833.85      838.60    113.11 o 
   7   3   2      105.90       94.05     94.91 o 
   8   3   2       61.09        8.46     69.65 o 
   9   3   2      259.53      115.52    108.47 o 
  -8   4   2      225.15       46.09     89.98 o 
  -7   4   2       52.81       87.83     82.08 o 
  -6   4   2      905.56      760.89    316.66 o 
  -5   4   2      124.70      120.58     68.27 o 
  -4   4   2      620.03      610.51    100.40 o 
  -3   4   2      358.48      298.87     53.25 o 
  -2   4   2     5644.20     5549.40    140.63 o 
  -1   4   2      297.37      326.69     38.66 o 
   0   4   2      860.83      913.79     55.94 o 
   1   4   2     2148.14     2024.49    140.01 o 
   2   4   2     5372.80     4905.93    220.98 o 
   3   4   2      140.18       82.78     52.67 o 
   4   4   2       75.24       97.57     62.43 o 
   5   4   2      895.51      811.42    220.34 o 
   6   4   2     1510.42     1853.35    188.42 o 
   7   4   2        0.18       -0.29     78.11 o 
   8   4   2        1.49        4.09     87.25 o 
  -7   5   2      430.58      519.17    129.06 o 
  -6   5   2       13.31      -73.20     73.20 o 
  -5   5   2      874.75      822.77    160.80 o 
  -4   5   2     4713.40     4895.95    243.10 o 
  -3   5   2     1151.36     1209.91    100.33 o 
  -2   5   2       39.69       54.83     44.98 o 
  -1   5   2     2751.91     2747.27    162.16 o 
   0   5   2     8036.41     8477.26    190.02 o 
   1   5   2     1491.78     1411.73     85.87 o 
   2   5   2       23.23       23.09     37.68 o 
   3   5   2     3210.52     3402.86    214.29 o 
   4   5   2     5588.48     5627.52    211.97 o 
   5   5   2      439.91      392.45    100.97 o 
   6   5   2      213.00       11.39     77.49 o 
   7   5   2     1138.23     1250.14    175.72 o 
  -6   6   2     1674.33     1764.01    202.04 o 
  -5   6   2      776.54      797.16    273.36 o 
  -4   6   2      370.43      276.93    103.31 o 
  -3   6   2     2469.90     2580.85    167.77 o 
  -2   6   2     5306.62     5876.32    223.62 o 
  -1   6   2     2851.85     2645.95    202.18 o 
   0   6   2      886.17      799.77    131.26 o 
   1   6   2     3855.66     3758.96    184.37 o 
   2   6   2     6238.98     6428.46    207.98 o 
   3   6   2     1819.32     1820.90    142.80 o 
   4   6   2      632.14      516.80     94.27 o 
   5   6   2     1681.28     1632.49    151.92 o 
   6   6   2     1824.05     1801.84    541.21 o 
  -4   7   2       16.69       -4.39     97.82 o 
  -3   7   2      133.29      152.50    121.09 o 
  -2   7   2      208.86      203.12    110.26 o 
  -1   7   2       44.84      102.65    136.42 o 
   0   7   2        3.20       38.22    124.03 o 
   1   7   2       41.26       58.44    137.38 o 
   3   7   2       41.97      -26.41     97.91 o 
 -10   1   3       93.17        5.51    129.35 o 
  -9   1   3      422.82      403.92    142.03 o 
  -8   1   3     1890.28     1757.04    115.27 o 
  -7   1   3     1237.60     1265.96     89.77 o 
  -6   1   3       22.63       18.50     26.20 o 
  -5   1   3     4067.60     4570.42    109.09 o 
  -4   1   3     6270.53     6384.93    135.15 o 
  -3   1   3      613.27      681.00     32.98 o 
  -1   1   3     1868.94     2115.66     55.77 o 
   0   1   3    17692.04    19325.77    240.17 o 
   1   1   3      321.01      543.00    101.05 o 
   2   1   3      232.84      194.72     24.34 o 
   3   1   3     7145.37     7524.34    157.75 o 
   4   1   3     6033.64     6046.66    145.46 o 
   5   1   3      502.92      625.98     76.59 o 
   6   1   3      184.47      176.20     44.42 o 
   7   1   3     1735.00     1956.20    116.05 o 
   8   1   3     1815.25     1962.02    162.67 o 
   9   1   3       40.89      105.01     87.07 o 
  -9   2   3      676.97      621.02    117.83 o 
  -8   2   3       38.52       57.97     85.09 o 
  -7   2   3     2656.10     2615.57    167.47 o 
  -6   2   3     8345.38     8895.23    228.37 o 
  -5   2   3     4247.42     4259.16    135.43 o 
  -4   2   3     1235.70     1125.37     88.80 o 
  -3   2   3    14600.57    14477.73    256.75 o 
  -2   2   3    43707.86    41272.39    568.09 o 
  -1   2   3     6273.84     6119.56     89.60 o 
   0   2   3     3493.84     3529.50     72.75 o 
   1   2   3    28824.02    27875.95    384.03 o 
   2   2   3    36842.73    34812.22    850.85 o 
   3   2   3     3661.38     3685.89    149.47 o 
   4   2   3      665.18      610.93     77.89 o 
   5   2   3     9587.29     9685.33    600.28 o 
   6   2   3     7890.96     8078.40    286.40 o 
   7   2   3      154.02      125.99     54.54 o 
   8   2   3      233.60      209.74     69.35 o 
   9   2   3     1002.85      991.90    116.64 o 
  -9   3   3       19.86       23.43     88.77 o 
  -8   3   3       51.54       62.34     78.34 o 
  -7   3   3      123.78       31.78     73.48 o 
  -6   3   3     1591.43     1394.32    134.56 o 
  -5   3   3      101.54      118.99     56.23 o 
  -4   3   3     1808.92     1593.96    122.36 o 
  -3   3   3      945.05      943.19     72.50 o 
  -2   3   3     7041.98     7131.22    134.85 o 
  -1   3   3      770.47      827.88     43.82 o 
   0   3   3     3532.61     3397.19     81.74 o 
   1   3   3     3250.04     3275.68     80.88 o 
   2   3   3     5104.08     4993.19    181.71 o 
   3   3   3      370.54      318.93     63.21 o 
   4   3   3     1394.71     1384.59    220.15 o 
   5   3   3     2318.51     2457.53    243.42 o 
   6   3   3     1332.69     1235.61    134.76 o 
   7   3   3       46.43       20.55     75.90 o 
   8   3   3       20.36       68.56     82.17 o 
  -8   4   3     1533.44     1439.64    186.63 o 
  -7   4   3     2070.47     1723.80    221.07 o 
  -6   4   3     1561.11     1910.60    304.95 o 
  -5   4   3     5515.37     5508.00    249.35 o 
  -4   4   3    12129.39    11314.17    313.26 o 
  -3   4   3     7238.89     6941.23    190.31 o 
  -2   4   3     6453.83     6424.86    178.41 o 
  -1   4   3    17547.81    17695.48    351.12 o 
   0   4   3    25578.12    25839.76    354.71 o 
   1   4   3     8861.54     8268.62    267.84 o 
   2   4   3     5254.35     5244.93    139.64 o 
   3   4   3    15654.90    16701.84    636.51 o 
   4   4   3     9881.18    10237.62    334.43 o 
   5   4   3     3037.69     3346.50    196.58 o 
   6   4   3     1709.81     1732.92    264.80 o 
   7   4   3     2402.38     2754.42    215.76 o 
   8   4   3     1778.43     2086.54    211.16 o 
  -7   5   3       38.34      -62.59     87.65 o 
  -6   5   3        1.77      -74.09     76.58 o 
  -5   5   3        0.59      -49.86     63.25 o 
  -4   5   3       53.82       10.74     52.76 o 
  -3   5   3        6.42       74.54     54.72 o 
  -2   5   3       12.10       70.92     54.34 o 
  -1   5   3        2.40      -12.50     38.16 o 
   0   5   3        2.97      -16.18     32.01 o 
   1   5   3       88.10       93.28     40.48 o 
   2   5   3       24.12        9.92     36.31 o 
   3   5   3        5.21       15.35     47.18 o 
   4   5   3       17.76       14.37     50.46 o 
   5   5   3       24.81      -10.86     64.09 o 
   6   5   3       68.17        0.67     72.29 o 
   7   5   3       20.84      -77.08     92.93 o 
  -6   6   3      612.29      676.52    150.53 o 
  -5   6   3     1943.00     2086.57    202.95 o 
  -4   6   3     4495.96     4679.91    226.41 o 
  -3   6   3     3025.83     3090.56    181.78 o 
  -2   6   3     2234.73     2662.01    161.51 o 
  -1   6   3     5266.70     5053.88    315.30 o 
   0   6   3     7353.24     6793.00    466.42 o 
   1   6   3     3554.26     3578.60    294.21 o 
   2   6   3     2118.95     2279.57    167.86 o 
   3   6   3     4148.12     4252.67    323.52 o 
   4   6   3     2941.79     3086.63    300.46 o 
   5   6   3     1146.54      921.35    121.91 o 
  -4   7   3       71.24      -32.55     77.64 o 
  -3   7   3      685.86      781.21    308.63 o 
  -2   7   3     1935.40     1860.77    202.72 o 
  -1   7   3      299.63      194.65    103.39 o 
   0   7   3       28.24      108.65    141.45 o 
   1   7   3     1196.57      641.15    209.56 o 
   2   7   3     1319.12     1545.65    304.27 o 
   3   7   3      199.30      107.17     95.58 o 
  -9   0   4      789.85      504.35    148.90 o 
  -8   0   4     4004.65     3501.90    262.09 o 
  -7   0   4      302.23      271.77     62.48 o 
  -6   0   4        2.39       30.89     36.97 o 
  -5   0   4     9904.36     9858.29    254.39 o 
  -4   0   4    18489.79    17606.48    375.44 o 
  -3   0   4     3942.33     3758.99    172.07 o 
  -1   0   4    39642.04    39940.00    609.21 o 
   0   0   4    55241.13    56241.00   1362.99 o 
   1   0   4     3410.87     3452.95    136.42 o 
   2   0   4      226.66      182.56     50.50 o 
   3   0   4    20305.67    20029.53    599.16 o 
   4   0   4    18790.84    18001.04    419.21 o 
   5   0   4     1847.48     1972.18    177.05 o 
   6   0   4      136.61      161.25     54.20 o 
   7   0   4     5307.56     5124.47    318.69 o 
   8   0   4     2156.22     2070.13    234.52 o 
   9   0   4      190.09       42.76    105.75 o 
 -10   1   4      131.36       98.30    149.09 o 
  -9   1   4      123.56      162.00     83.56 o 
  -8   1   4      977.46      939.76    112.25 o 
  -7   1   4        1.40       19.32     36.93 o 
  -6   1   4      284.15      302.88     38.25 o 
  -5   1   4     3138.56     3398.80     92.06 o 
  -4   1   4    12541.69    12272.73    246.45 o 
  -3   1   4        2.99        1.83     12.61 o 
  -2   1   4       95.31      148.09     20.16 o 
  -1   1   4    13884.09    13923.96    215.06 o 
   0   1   4    28927.43    29433.12    354.19 o 
   1   1   4      112.93       91.29     14.89 o 
   2   1   4      156.78      195.65     55.63 o 
   3   1   4     4449.35     4158.63    111.97 o 
   4   1   4     6119.75     5976.01    147.95 o 
   5   1   4      151.65       76.18     43.20 o 
   6   1   4      174.67      198.62     48.20 o 
   7   1   4      279.33      322.32     74.69 o 
   8   1   4      235.14       70.66    120.50 o 
   9   1   4       90.80       38.02     78.67 o 
  -9   2   4     1109.50     1148.20    147.64 o 
  -8   2   4     1886.37     1850.88    157.30 o 
  -7   2   4     5198.32     5393.61    699.73 o 
  -6   2   4    12706.76    13682.33    385.68 o 
  -5   2   4    10631.40    10760.71    241.64 o 
  -4   2   4    11845.08    11604.73    320.47 o 
  -3   2   4    42138.64    40876.96    569.55 o 
  -2   2   4    49535.73    48097.52    657.94 o 
  -1   2   4    31823.62    31555.39    394.32 o 
   0   2   4    36469.86    36474.45    433.51 o 
   1   2   4    41392.83    40271.99    538.00 o 
   2   2   4    42409.96    42416.05    833.34 o 
   3   2   4    18318.70    16983.43    409.43 o 
   4   2   4    12293.31    11297.91    444.03 o 
   5   2   4     9855.02     9178.23    630.94 o 
   6   2   4     6238.67     6647.37    259.31 o 
   7   2   4     3343.27     3340.64    157.53 o 
   8   2   4      906.96      843.89    103.00 o 
   9   2   4      773.77      658.54    130.74 o 
  -9   3   4      662.47      666.70    134.29 o 
  -8   3   4     1105.47     1002.64    232.68 o 
  -7   3   4     2152.42     2230.04    210.81 o 
  -6   3   4     3902.52     3891.75    201.78 o 
  -5   3   4     5712.46     5724.93    289.23 o 
  -4   3   4     4297.55     4477.03    191.78 o 
  -3   3   4     9278.26     9237.16    186.78 o 
  -2   3   4    11455.50    11431.63    169.98 o 
  -1   3   4     8815.77     9453.30    154.72 o 
   0   3   4     7346.05     7550.17    131.22 o 
   1   3   4    10243.00    10004.71    154.18 o 
   2   3   4    12077.98    12174.60    322.78 o 
   3   3   4     3729.53     3912.87    170.95 o 
   4   3   4     2453.95     2554.72    428.01 o 
   5   3   4     6062.86     5507.46    243.27 o 
   6   3   4     2207.89     2226.97    169.18 o 
   7   3   4      702.70      559.68    111.33 o 
   8   3   4      628.42      637.32    113.37 o 
  -8   4   4      449.44      532.22    135.71 o 
  -7   4   4      119.54       75.22     81.37 o 
  -6   4   4       70.66       12.95     66.72 o 
  -4   4   4     3072.21     3418.75    202.35 o 
  -3   4   4      171.45      162.98     46.64 o 
  -2   4   4        5.11       31.85     26.88 o 
  -1   4   4     3547.66     3606.57     95.64 o 
   0   4   4     4984.74     5073.12    116.65 o 
   1   4   4       23.57       16.67     29.37 o 
   2   4   4      107.81       31.40     34.88 o 
   3   4   4     3131.14     3274.36    173.11 o 
   4   4   4     1315.00     1168.35    166.65 o 
   5   4   4       49.71       43.71     62.51 o 
   6   4   4       50.94      -64.82     64.82 o 
   7   4   4      374.93      310.45    109.79 o 
   8   4   4      153.35      253.58    117.36 o 
  -7   5   4       18.31       57.27     99.27 o 
  -6   5   4      185.37      294.99    106.72 o 
  -5   5   4      437.94      232.61     92.96 o 
  -4   5   4     1125.18     1090.71    122.62 o 
  -3   5   4      312.84      160.54     93.07 o 
  -2   5   4     1045.15     1011.24    105.86 o 
  -1   5   4      650.73      618.34     92.81 o 
   0   5   4     1628.74     1546.58    154.09 o 
   1   5   4     1004.52     1123.69     81.09 o 
   2   5   4      339.82      351.23     60.32 o 
   3   5   4      958.46      799.64     93.92 o 
   4   5   4     1108.32     1080.26    110.21 o 
   5   5   4       19.94      103.25     77.51 o 
   6   5   4       14.46       78.07     80.78 o 
   7   5   4      635.50      573.70    249.61 o 
  -6   6   4      541.67      367.33    263.11 o 
  -5   6   4       87.61       42.58     98.14 o 
  -4   6   4        3.65      -63.71     63.71 o 
  -3   6   4     1366.90     1376.77    148.71 o 
  -2   6   4     2086.11     2408.39    209.33 o 
  -1   6   4       20.08      113.70     86.27 o 
   0   6   4      150.77       72.23     95.44 o 
   1   6   4     1793.03     1837.32    354.96 o 
   2   6   4     1949.56     1862.64    195.58 o 
   3   6   4      139.59      111.04     69.42 o 
   4   6   4       53.75       46.86     63.37 o 
   5   6   4      942.18      937.06    122.37 o 
  -4   7   4      329.13      264.93     99.80 o 
  -3   7   4      883.30      628.29    266.54 o 
  -2   7   4      735.13      561.75    136.08 o 
  -1   7   4      303.52      284.43    112.43 o 
   0   7   4      391.05      406.91    201.29 o 
   1   7   4      840.00      625.96    222.04 o 
   2   7   4      702.94      619.77    230.74 o 
   3   7   4      219.91       87.16     93.42 o 
 -10   1   5       93.27      -22.64    138.64 o 
  -9   1   5      854.38      702.63    114.63 o 
  -8   1   5     1795.95     1940.35    146.64 o 
  -7   1   5      625.80      551.16     66.56 o 
  -6   1   5      578.07      578.18     48.79 o 
  -5   1   5     2890.88     2933.08     85.85 o 
  -4   1   5     9520.00     9781.24    170.27 o 
  -3   1   5     1168.03     1215.74     60.26 o 
  -2   1   5       51.13       83.25     20.93 o 
  -1   1   5     8519.14     8917.73    175.53 o 
   0   1   5    15301.87    16328.70    211.68 o 
   2   1   5      302.43      385.48     37.83 o 
   3   1   5     6213.92     6280.91    150.20 o 
   4   1   5     7252.53     7413.94    178.06 o 
   5   1   5      119.48       60.29     44.94 o 
   6   1   5      811.21      668.47     74.26 o 
   7   1   5     2188.08     2251.06    128.34 o 
   8   1   5      826.48      700.12    116.47 o 
   9   1   5      231.57      268.62    100.11 o 
  -9   2   5      284.86      287.13    137.04 o 
  -8   2   5      277.06      248.18    121.42 o 
  -7   2   5     3427.03     3210.16    184.65 o 
  -6   2   5    10631.71    10462.63    322.89 o 
  -5   2   5     2566.21     2627.56     97.24 o 
  -4   2   5     2198.28     2274.41     69.72 o 
  -3   2   5    22036.99    21383.29    288.39 o 
  -2   2   5    40424.13    39342.18    556.06 o 
  -1   2   5     9502.16     9486.58    155.99 o 
   0   2   5     4758.78     4509.68     83.25 o 
   1   2   5    29474.35    29274.82    405.19 o 
   2   2   5    39130.32    39467.95    608.50 o 
   3   2   5     2359.41     2388.29    123.77 o 
   4   2   5     3053.87     3155.46    156.91 o 
   5   2   5    10080.32    10294.63    323.40 o 
   6   2   5     5792.74     6592.31    338.57 o 
   7   2   5      415.02      449.23     77.00 o 
   8   2   5      285.71      245.80     76.59 o 
   9   2   5     1289.85     1326.28    333.44 o 
  -9   3   5        6.43      -77.74     79.40 o 
  -8   3   5      298.95      203.72    190.88 o 
  -7   3   5      526.19      468.99    102.63 o 
  -6   3   5     1093.99     1136.11    130.50 o 
  -5   3   5      640.14      565.20     93.11 o 
  -4   3   5     1925.12     1694.05    160.36 o 
  -3   3   5      890.69     1023.68     60.94 o 
  -2   3   5     1823.53     1771.69     56.89 o 
  -1   3   5     1416.48     1439.40     55.96 o 
   0   3   5     5234.30     5185.62    107.67 o 
   1   3   5     1458.83     1590.80     56.18 o 
   2   3   5     1330.27     1222.28     93.01 o 
   3   3   5      830.27      820.64     87.91 o 
   4   3   5     1301.83     1038.34    134.09 o 
   5   3   5      671.34      859.68    192.96 o 
   6   3   5      860.91      753.79    225.52 o 
   7   3   5      209.47      211.66     90.43 o 
   8   3   5       50.98        0.71     69.49 o 
  -8   4   5     1590.83     1311.11    174.35 o 
  -7   4   5      519.28      593.08    157.60 o 
  -6   4   5     1147.10      991.98    136.35 o 
  -5   4   5     5496.32     5315.79    252.29 o 
  -4   4   5     7467.59     7118.12    243.24 o 
  -3   4   5     3859.90     3862.47    269.61 o 
  -2   4   5     3339.75     3172.79    114.63 o 
  -1   4   5    13524.54    13648.31    279.49 o 
   0   4   5    12600.60    12291.38    234.23 o 
   1   4   5     6048.21     5988.21    149.26 o 
   2   4   5     3801.46     3654.52    128.71 o 
   3   4   5     6519.86     6466.15    287.10 o 
   4   4   5     7751.58     6962.42    269.31 o 
   5   4   5     1834.92     2049.47    161.14 o 
   6   4   5      772.05      939.54    135.48 o 
   7   4   5     1934.79     2080.43    304.03 o 
  -7   5   5        0.50       53.31     97.67 o 
  -6   5   5       19.44       59.94     89.90 o 
  -5   5   5      179.23      184.31     93.09 o 
  -4   5   5      107.34       28.57     58.75 o 
  -3   5   5       33.94      -43.50     48.95 o 
  -2   5   5      397.93      362.15    156.57 o 
  -1   5   5      198.32      207.68     49.46 o 
   0   5   5      255.90      135.22     58.13 o 
   1   5   5      538.90      551.36     84.70 o 
   2   5   5       40.93       80.39     46.44 o 
   3   5   5       82.49       82.37     56.16 o 
   4   5   5      104.95       55.37     56.93 o 
   5   5   5       60.59       93.91     77.95 o 
   6   5   5        2.91      -74.72     74.72 o 
  -6   6   5     1007.17      957.76    169.10 o 
  -5   6   5     2899.96     2967.15    381.58 o 
  -4   6   5     5341.96     5955.78    258.46 o 
  -3   6   5     4173.97     4063.03    209.90 o 
  -2   6   5     3805.77     4093.95    261.21 o 
  -1   6   5     8785.48     9330.59    532.70 o 
   0   6   5     8374.56     8822.47    369.82 o 
   1   6   5     4551.37     4958.25    227.20 o 
   2   6   5     4066.96     3738.83    194.48 o 
   3   6   5     5779.72     5764.21    622.38 o 
   4   6   5     3963.61     3832.70    202.91 o 
   5   6   5     1278.56     1148.33    135.08 o 
  -4   7   5      238.21      278.56    133.99 o 
  -3   7   5     1985.13     1638.81    307.81 o 
  -2   7   5     2138.59     2081.32    211.49 o 
  -1   7   5      755.92      567.45    133.74 o 
   0   7   5      495.98      342.99    155.18 o 
   1   7   5     2226.93     1610.76    311.53 o 
   2   7   5     2212.61     2087.54    354.78 o 
   3   7   5      297.96      258.05    105.09 o 
  -8   0   6     3014.65     3350.54    172.80 o 
  -7   0   6     1143.71     1516.35    383.32 o 
  -6   0   6      114.61       71.24     40.36 o 
  -5   0   6     9501.56     9857.48    259.64 o 
  -4   0   6    21002.01    21098.66    525.30 o 
  -3   0   6     1834.93     1783.59     95.01 o 
  -2   0   6       53.16       51.30     19.07 o 
  -1   0   6    41397.51    38697.57   1115.69 o 
   0   0   6    29208.17    28363.63    730.35 o 
   1   0   6      317.02      218.75     47.12 o 
   2   0   6      840.74      770.06     58.15 o 
   3   0   6    27023.81    26308.40    768.57 o 
   4   0   6     8208.28     7875.32    337.56 o 
   5   0   6        1.37      -16.87     35.90 o 
   6   0   6      980.04      896.66    144.06 o 
   7   0   6     3406.07     2993.30    253.67 o 
   8   0   6     1639.49     1874.40    234.42 o 
   9   0   6        2.99       16.06    108.84 o 
 -10   1   6       79.83       50.50    142.61 o 
  -9   1   6       29.93       43.25     71.07 o 
  -8   1   6      509.59      426.39     88.87 o 
  -7   1   6       51.43      107.84     55.14 o 
  -6   1   6      236.01      253.70     39.42 o 
  -5   1   6     2000.52     2112.50    123.10 o 
  -4   1   6     6608.85     6510.52    129.85 o 
  -3   1   6        5.73        2.00     16.72 o 
  -2   1   6        5.39        7.92     27.16 o 
  -1   1   6    13319.73    13133.77    212.54 o 
   0   1   6    19430.52    20384.54    294.74 o 
   1   1   6      562.47      644.82     31.84 o 
   2   1   6      433.53      446.68     30.45 o 
   3   1   6    10439.66    10081.62    213.33 o 
   4   1   6     3142.62     3081.14    137.73 o 
   5   1   6      207.54      219.66     62.96 o 
   6   1   6        4.36       16.13     38.60 o 
   7   1   6     1391.37     1337.48    109.57 o 
   8   1   6      128.23      127.33     74.74 o 
   9   1   6      128.23      186.26     96.15 o 
  -9   2   6      715.67      599.71    116.10 o 
  -8   2   6     1589.29     1727.39    156.04 o 
  -7   2   6     4800.06     4530.28    214.70 o 
  -6   2   6     7791.41     7578.90    266.05 o 
  -5   2   6     8718.51     8662.53    199.91 o 
  -4   2   6    15035.19    14494.33    279.24 o 
  -3   2   6    27858.18    26705.04    403.30 o 
  -2   2   6    38362.87    37342.89    679.52 o 
  -1   2   6    27314.90    25942.81    685.33 o 
   0   2   6    32361.44    31937.48    390.92 o 
   1   2   6    43980.39    44154.05    591.18 o 
   2   2   6    34054.19    34009.85    536.56 o 
   3   2   6    16303.43    15838.66    394.83 o 
   4   2   6    10714.96    10780.54    528.15 o 
   5   2   6    13505.38    13166.69    901.11 o 
   6   2   6     6763.93     6567.27    264.11 o 
   7   2   6     1647.04     1526.31    119.08 o 
   8   2   6     1549.23     1729.32    139.82 o 
  -9   3   6      703.02      530.87    125.98 o 
  -8   3   6      469.85      363.68    101.74 o 
  -7   3   6     1776.77     1798.52    164.94 o 
  -6   3   6     4119.48     4238.89    211.18 o 
  -5   3   6     3028.70     3087.84    179.13 o 
  -4   3   6     3264.35     3032.29    143.41 o 
  -3   3   6     7324.62     7098.97    164.03 o 
  -2   3   6    12537.74    12966.87    216.19 o 
  -1   3   6     7405.55     7593.52    124.78 o 
   0   3   6     5059.90     5332.36    102.73 o 
   1   3   6    13596.49    14073.36    217.99 o 
   2   3   6     8007.24     7927.10    369.97 o 
   3   3   6     5236.21     4868.94    194.46 o 
   4   3   6     4691.66     4581.63    201.48 o 
   5   3   6     3647.59     3656.15    215.65 o 
   6   3   6     2977.17     2675.45    185.74 o 
   7   3   6     1043.42      819.49    131.52 o 
   8   3   6      827.81      823.59    133.66 o 
  -8   4   6      274.88      126.07     98.50 o 
  -7   4   6        0.69       39.43     73.77 o 
  -6   4   6      111.33      148.90    198.53 o 
  -5   4   6      674.46      523.23    103.54 o 
  -4   4   6     2529.02     2440.71    288.41 o 
  -3   4   6       19.28      -36.24     44.16 o 
  -2   4   6       60.26       58.14     33.65 o 
  -1   4   6     3817.89     3810.46    125.20 o 
   0   4   6     3249.98     3271.15     92.41 o 
   1   4   6      110.54      108.24     39.39 o 
   2   4   6        4.19       15.44     37.12 o 
   3   4   6     2399.94     2355.45    287.58 o 
   4   4   6     1680.04     1472.14    177.53 o 
   5   4   6       45.52       47.94     65.73 o 
   6   4   6       36.24       27.03     74.84 o 
   7   4   6      462.45      744.13    138.91 o 
  -7   5   6       20.60       55.35     93.16 o 
  -6   5   6       23.08       49.59     82.35 o 
  -5   5   6      559.54      427.33    114.45 o 
  -4   5   6     1509.86     1597.60    144.98 o 
  -3   5   6      209.72      122.08     72.10 o 
  -2   5   6      426.91      453.80    148.65 o 
  -1   5   6      689.39      701.10     86.41 o 
   0   5   6      935.33     1074.92    105.57 o 
   1   5   6      373.28      364.76    103.05 o 
   2   5   6      531.94      566.12     96.20 o 
   3   5   6      902.63      919.28    103.61 o 
   4   5   6      638.34      483.99     84.52 o 
   5   5   6      161.01      180.08     92.01 o 
   6   5   6        5.96      -55.28     71.32 o 
  -6   6   6      888.29      992.17    170.95 o 
  -5   6   6       68.71       80.64    103.85 o 
  -4   6   6      151.00      192.32     80.73 o 
  -3   6   6     1104.58     1273.44    135.80 o 
  -2   6   6     1879.02     1544.40    179.73 o 
  -1   6   6      240.82       81.35     84.01 o 
   0   6   6       41.51      133.45     90.60 o 
   1   6   6     1847.51     1808.43    342.45 o 
   2   6   6     1271.10     1455.54    137.86 o 
   3   6   6       49.25      107.82     85.92 o 
   4   6   6      126.29       55.09     80.07 o 
   5   6   6      598.29      491.49    103.99 o 
  -3   7   6      482.95      484.90    139.50 o 
  -2   7   6      668.21      571.66    135.95 o 
  -1   7   6      337.52      209.14    106.72 o 
   0   7   6      326.29      174.23    112.52 o 
   1   7   6      679.44      491.98    182.95 o 
   2   7   6      584.88      333.59    114.83 o 
   3   7   6      276.29      179.27    121.90 o 
  -9   1   7      648.22      564.67    111.28 o 
  -8   1   7     1714.15     1761.68    140.84 o 
  -7   1   7      453.59      584.82     71.76 o 
  -6   1   7      230.77      167.94     41.40 o 
  -5   1   7     4341.72     4477.77    112.58 o 
  -4   1   7     6233.68     6094.85    127.35 o 
  -3   1   7       58.87       63.80     19.00 o 
  -2   1   7      891.35     1068.09     49.97 o 
  -1   1   7    10360.55    10728.37    224.90 o 
   0   1   7     4567.09     5099.23    104.69 o 
   1   1   7       42.52       54.86     19.37 o 
   3   1   7     6981.58     7084.53    171.68 o 
   4   1   7     2566.20     2658.68    119.59 o 
   5   1   7      438.41      382.96     76.60 o 
   6   1   7      373.23      217.90     66.95 o 
   7   1   7     2169.65     2015.31    128.77 o 
   8   1   7      770.65      709.71    120.82 o 
   9   1   7       53.16       25.75    171.15 o 
  -9   2   7      229.48      287.44    145.32 o 
  -8   2   7      128.42      119.86     78.40 o 
  -7   2   7     3572.27     3776.50    377.37 o 
  -6   2   7     6986.13     7335.94    289.86 o 
  -5   2   7     1169.08     1163.33     72.33 o 
  -4   2   7     2088.45     2054.84    129.02 o 
  -3   2   7    21612.56    21548.72    345.34 o 
  -2   2   7    23939.23    23110.54    363.44 o 
  -1   2   7     1385.47     1347.48     60.56 o 
   0   2   7     8988.25     9247.66    135.23 o 
   1   2   7    32323.30    31053.13    389.61 o 
   2   2   7    13634.58    13648.58    252.53 o 
   3   2   7     1925.74     2097.00    166.94 o 
   4   2   7     2162.81     2780.63    224.02 o 
   5   2   7    10346.20     9924.91    327.42 o 
   6   2   7     3160.22     2868.26    202.69 o 
   7   2   7      128.06       63.47     72.52 o 
   8   2   7      378.28      368.50     86.98 o 
  -9   3   7        0.27       -1.65     93.26 o 
  -8   3   7       52.21       69.08     77.95 o 
  -7   3   7      656.55      817.61    193.25 o 
  -6   3   7     1105.97      927.33    152.23 o 
  -5   3   7      319.24      174.54     61.07 o 
  -4   3   7      355.23      353.95     48.05 o 
  -3   3   7     3128.81     3048.42    105.02 o 
  -2   3   7     1327.69     1356.93     72.87 o 
  -1   3   7     1836.39     1743.08     87.96 o 
   0   3   7      476.03      448.93     36.84 o 
   1   3   7     3940.53     3868.98     92.56 o 
   2   3   7     1324.76     1230.01     93.23 o 
   3   3   7     2089.73     2150.86    224.55 o 
   4   3   7        7.29      -15.44     42.56 o 
   5   3   7     1804.57     1488.64    137.05 o 
   6   3   7      321.65      218.33     79.47 o 
   7   3   7      175.00      194.01     95.01 o 
   8   3   7        3.58       21.40     70.24 o 
  -8   4   7     1406.38     1146.54    420.76 o 
  -7   4   7     1217.17     1275.39    161.44 o 
  -6   4   7     1711.96     1568.22    163.73 o 
  -5   4   7     6816.17     6273.59    277.27 o 
  -4   4   7     7401.04     7412.62    253.78 o 
  -3   4   7     3976.66     4183.67    182.50 o 
  -2   4   7     7810.34     8294.03    181.91 o 
  -1   4   7    15181.81    15396.95    322.57 o 
   0   4   7    13884.91    14292.07    277.52 o 
   1   4   7     4373.86     4507.80    143.17 o 
   2   4   7     5780.92     6038.81    357.63 o 
   3   4   7    11983.29    11618.88    354.55 o 
   4   4   7     5001.96     4830.98    223.92 o 
   5   4   7     1398.54     1364.14    145.37 o 
   6   4   7     1658.07     1920.17    177.66 o 
   7   4   7     1861.39     2312.47    208.63 o 
  -7   5   7       56.00       -1.40     91.86 o 
  -6   5   7        4.93       13.36     82.59 o 
  -5   5   7        3.35       18.65     63.30 o 
  -4   5   7       42.34       24.38     63.24 o 
  -3   5   7        7.17      -20.80     52.58 o 
  -2   5   7        1.64      -18.86     45.73 o 
  -1   5   7       99.44       88.24     55.01 o 
   0   5   7       55.03       98.17     55.18 o 
   1   5   7       16.33       11.50     51.01 o 
   2   5   7       73.24       64.66     63.08 o 
   3   5   7        8.04      -10.67     51.19 o 
   4   5   7        2.47       42.83     56.74 o 
   5   5   7       12.00       74.21     77.27 o 
   6   5   7       10.21      -91.62     91.62 o 
  -6   6   7      619.53     1004.28    390.38 o 
  -5   6   7     2177.85     2582.13    199.28 o 
  -4   6   7     3434.67     3582.85    212.56 o 
  -3   6   7     2313.61     2245.42    166.57 o 
  -2   6   7     2257.59     2263.79    211.41 o 
  -1   6   7     5123.68     5144.62    292.37 o 
   0   6   7     6354.47     6740.02    766.73 o 
   1   6   7     2577.89     2750.70    174.60 o 
   2   6   7     2199.99     1934.07    191.14 o 
   3   6   7     4095.11     3987.52    261.03 o 
   4   6   7     2527.50     2261.96    212.20 o 
   5   6   7      743.72      434.10    125.24 o 
  -3   7   7     1015.24     1154.22    187.26 o 
  -2   7   7     1522.00     1494.64    190.52 o 
  -1   7   7      100.89       62.28    111.79 o 
   0   7   7      231.29      203.53    112.72 o 
   1   7   7     1499.41     1576.84    232.10 o 
   2   7   7     1025.70     1048.89    164.63 o 
  -8   0   8     5393.48     5965.89    306.79 o 
  -7   0   8     2486.92     2775.02    148.56 o 
  -6   0   8     5220.75     5604.47    199.75 o 
  -5   0   8    30300.08    30569.29    872.14 o 
  -4   0   8    28298.76    28844.08    597.22 o 
  -3   0   8    12180.67    11355.95    498.01 o 
  -2   0   8    31568.47    30429.88    494.61 o 
  -1   0   8    63569.60    60039.56    919.47 o 
   0   0   8    60280.54    57001.15   1422.20 o 
   1   0   8    11508.24    11413.12    361.16 o 
   2   0   8    18783.35    18366.03    387.77 o 
   3   0   8    33885.35    31877.34    912.72 o 
   4   0   8    21351.25    20074.52    665.73 o 
   5   0   8     1600.18     1579.81    237.66 o 
   6   0   8     3005.95     3156.90    237.23 o 
   7   0   8     6449.11     6380.56    373.45 o 
   8   0   8     1721.33     2138.43    252.42 o 
  -9   1   8       15.01       33.20     73.57 o 
  -8   1   8       83.38      148.25    130.80 o 
  -7   1   8     2252.11     2332.34    112.65 o 
  -6   1   8     2129.22     2310.45    169.68 o 
  -5   1   8       27.63       23.90     25.98 o 
  -4   1   8      407.53      511.47     68.59 o 
  -3   1   8     8586.00     8617.39    168.95 o 
  -2   1   8     4842.48     4562.77     87.74 o 
  -1   1   8      225.30      214.89     28.10 o 
   0   1   8      880.95      925.71     44.80 o 
   1   1   8     5554.80     5375.32    124.71 o 
   2   1   8     5101.52     5489.76    119.60 o 
   3   1   8      585.61      693.61     58.43 o 
   4   1   8       36.09       28.96     35.40 o 
   5   1   8     2569.27     2458.82    252.76 o 
   6   1   8      622.03      537.18     96.71 o 
   7   1   8      132.02      166.20     99.55 o 
   8   1   8       23.11       -4.45     83.83 o 
  -9   2   8      137.94       64.39     86.59 o 
  -8   2   8      432.18      287.16     89.47 o 
  -7   2   8     1365.08     1693.24    145.83 o 
  -6   2   8     1399.48     1492.65    247.82 o 
  -5   2   8     1537.39     1559.22     86.12 o 
  -4   2   8     2757.85     2664.57     91.87 o 
  -3   2   8     6574.87     6339.96    146.90 o 
  -2   2   8     8054.73     8008.82    206.30 o 
  -1   2   8     4833.98     4958.78    111.24 o 
   0   2   8     5811.96     5581.01     97.08 o 
   1   2   8    12233.43    12348.08    185.84 o 
   2   2   8     7234.89     7244.04    162.96 o 
   3   2   8     3504.00     3639.51    159.12 o 
   4   2   8     3450.50     3465.64    390.04 o 
   5   2   8     3760.70     3892.52    367.02 o 
   6   2   8     2019.40     2206.20    170.35 o 
   7   2   8      793.97      954.06    137.36 o 
   8   2   8      467.02      374.60     92.29 o 
  -9   3   8       61.98      123.65    102.75 o 
  -8   3   8       58.70       54.10     80.56 o 
  -7   3   8      397.63      308.87    123.89 o 
  -6   3   8      626.32      459.14    106.13 o 
  -5   3   8       60.72       53.55     56.03 o 
  -4   3   8       16.60      -10.49     27.59 o 
  -3   3   8     1517.61     1684.60     93.73 o 
  -2   3   8      642.37      761.64     59.86 o 
  -1   3   8       37.92       45.23     22.19 o 
   0   3   8      338.07      400.78     41.98 o 
   1   3   8     1068.55     1201.05     54.75 o 
   2   3   8     1828.12     1864.52    113.37 o 
   3   3   8       58.91       11.93     41.60 o 
   4   3   8      427.68      355.98     78.06 o 
   5   3   8     1734.05     1478.52    140.39 o 
   6   3   8      570.94      664.96    214.06 o 
   7   3   8      173.43      103.94     90.82 o 
   8   3   8      304.22      321.64     92.98 o 
  -8   4   8        1.52        6.71     97.24 o 
  -7   4   8      696.76      494.33    267.22 o 
  -6   4   8      884.64      795.08    131.50 o 
  -5   4   8       15.71       22.95     54.96 o 
  -4   4   8       27.84       42.62     54.40 o 
  -3   4   8     2743.19     2849.11     98.01 o 
  -2   4   8     2369.76     2438.25     90.54 o 
  -1   4   8      166.31      132.08     41.57 o 
   0   4   8       15.44      -17.07     38.20 o 
   1   4   8     4662.46     4795.05    187.32 o 
   2   4   8      644.60      590.42     71.79 o 
   3   4   8      295.33      223.79     81.66 o 
   4   4   8        0.25      -29.57     49.89 o 
   5   4   8      964.45      988.38    129.10 o 
   6   4   8      112.70      127.01     88.80 o 
   7   4   8      154.83      155.48    103.54 o 
  -7   5   8      180.68       49.89    105.73 o 
  -6   5   8      443.58      343.78    129.79 o 
  -5   5   8     3422.11     3689.28    264.05 o 
  -4   5   8     2835.65     3025.06    187.68 o 
  -3   5   8      224.90      169.57    100.85 o 
  -2   5   8      471.14      472.92     83.11 o 
  -1   5   8     6660.92     6412.27    227.46 o 
   0   5   8     3666.32     3778.22    180.24 o 
   1   5   8       21.91       59.15     56.16 o 
   2   5   8      541.06      605.36    114.06 o 
   3   5   8     4359.42     3976.54    344.13 o 
   4   5   8     1222.26     1059.60    114.05 o 
   5   5   8       32.14       18.58     80.79 o 
   6   5   8      198.74      228.61    107.14 o 
  -6   6   8     1106.18      786.02    164.58 o 
  -5   6   8      493.59      405.96    108.37 o 
  -4   6   8     1016.81     1081.67    184.83 o 
  -3   6   8     4765.11     4934.73    299.28 o 
  -2   6   8     2963.33     2990.56    239.02 o 
  -1   6   8      761.84      718.63    141.03 o 
   0   6   8     1820.54     1899.71    149.35 o 
   1   6   8     4340.31     4398.76    557.05 o 
   2   6   8     2872.15     2907.79    588.18 o 
   3   6   8      303.88      451.24    121.53 o 
   4   6   8      545.15      416.79    172.36 o 
  -3   7   8      148.28      126.92    109.31 o 
  -2   7   8       12.13      -42.04     82.99 o 
  -1   7   8        8.45      -37.07     84.94 o 
   0   7   8       27.17      -93.64     98.88 o 
   1   7   8      162.37       46.09    115.58 o 
   2   7   8      101.36       26.89     98.72 o 
  -9   1   9      722.52      674.43    150.73 o 
  -8   1   9     1127.38     1092.96    127.49 o 
  -7   1   9       68.53       84.23     46.01 o 
  -6   1   9      477.24      397.33     77.72 o 
  -5   1   9     3726.64     3795.64    219.19 o 
  -4   1   9     2112.59     2059.37     77.30 o 
  -3   1   9      252.84      358.31     39.33 o 
  -2   1   9       51.57       54.10     25.21 o 
  -1   1   9     7514.82     7563.00    174.40 o 
   0   1   9     4033.25     4389.35    106.79 o 
   1   1   9       37.05       13.24     28.88 o 
   2   1   9      263.53      272.11     39.22 o 
   3   1   9     5866.54     5843.45    134.46 o 
   4   1   9     1695.90     1783.57    125.23 o 
   5   1   9       21.41       31.92     65.93 o 
   6   1   9      707.78      559.93     98.26 o 
   7   1   9     1635.93     1645.19    149.83 o 
   8   1   9      292.04      349.99    137.33 o 
  -9   2   9       32.85       60.37     84.02 o 
  -8   2   9      199.94      176.55    133.80 o 
  -7   2   9     2970.88     3414.66    191.59 o 
  -6   2   9     3704.20     3948.14    140.93 o 
  -5   2   9      148.44      164.76     41.79 o 
  -4   2   9     1065.32     1156.86    137.02 o 
  -3   2   9    16731.37    15901.63    282.74 o 
  -2   2   9    10182.09    10141.20    202.44 o 
  -1   2   9     1230.20     1328.79     57.15 o 
   0   2   9     1085.83      958.84     58.45 o 
   1   2   9    23251.64    22464.41    375.73 o 
   2   2   9     8952.75     9264.92    284.89 o 
   3   2   9       51.08       45.12     39.41 o 
   4   2   9     1993.61     2292.29    184.21 o 
   5   2   9     6757.68     6411.67    263.11 o 
   6   2   9     1280.52     1261.98    144.08 o 
   7   2   9       21.86       -3.20     71.63 o 
   8   2   9      401.75      301.58    175.11 o 
  -9   3   9        1.39       29.24     88.47 o 
  -8   3   9       57.40       64.00     84.61 o 
  -7   3   9     1416.75     1308.06    330.54 o 
  -6   3   9     1531.88     1427.78    145.93 o 
  -5   3   9       46.53       60.75     49.94 o 
  -4   3   9       21.00       17.41     32.91 o 
  -3   3   9     6542.29     6598.18    166.67 o 
  -2   3   9     4550.63     4713.00    134.90 o 
  -1   3   9      982.86     1014.77     75.10 o 
   0   3   9      373.10      318.17     57.73 o 
   1   3   9     6600.95     6622.89    162.65 o 
   2   3   9     2581.15     2593.24    134.14 o 
   3   3   9      347.87      420.70     74.07 o 
   4   3   9      244.09      243.50     80.40 o 
   5   3   9     2651.11     2409.39    173.54 o 
   6   3   9      388.93      259.55     93.04 o 
   7   3   9       42.44       46.14     87.48 o 
  -8   4   9     1698.55     1737.54    225.81 o 
  -7   4   9     1301.88     1184.91    161.64 o 
  -6   4   9     3420.81     3102.88    222.14 o 
  -5   4   9     8660.05     8654.27    292.05 o 
  -4   4   9    11060.06    10820.96    362.80 o 
  -3   4   9     5969.54     6221.37    149.06 o 
  -2   4   9     9393.31    10144.83    199.22 o 
  -1   4   9    23840.65    24225.54    421.47 o 
   0   4   9    16164.70    15380.28    376.33 o 
   1   4   9     7014.56     7072.45    237.64 o 
   2   4   9    10010.75     9763.20    263.76 o 
   3   4   9    11406.48    11460.37    499.51 o 
   4   4   9     7191.38     7179.37    310.61 o 
   5   4   9     2065.88     2454.78    187.20 o 
   6   4   9     2187.15     2569.82    207.01 o 
   7   4   9     2263.69     2597.08    227.18 o 
  -7   5   9      198.50       61.48    102.68 o 
  -6   5   9      217.11      123.79     95.96 o 
  -5   5   9      172.24      130.45     77.32 o 
  -4   5   9      616.69      632.07    108.00 o 
  -3   5   9      698.94      623.27     98.29 o 
  -2   5   9      507.24      502.04     89.02 o 
  -1   5   9      793.35      944.41    107.61 o 
   0   5   9      336.20      339.20    136.00 o 
   1   5   9      782.79      824.90    160.80 o 
   2   5   9      571.59      531.11    113.56 o 
   3   5   9      248.33      275.36     95.98 o 
   4   5   9      326.87      273.95     76.02 o 
   5   5   9      121.65      125.25     84.68 o 
   6   5   9      158.03      175.76    107.02 o 
  -5   6   9      969.85      974.66    144.71 o 
  -4   6   9     1396.00     1259.21    146.94 o 
  -3   6   9      423.63      339.00    118.94 o 
  -2   6   9      856.85      620.99    138.53 o 
  -1   6   9     2630.09     2995.61    365.90 o 
   0   6   9     1637.01     1338.48    134.35 o 
   1   6   9      494.26      410.66     98.02 o 
   2   6   9     1265.58     1330.79    360.77 o 
   3   6   9     1621.53     1310.73    179.51 o 
   4   6   9      864.32      927.33    160.43 o 
  -2   7   9      143.21       36.32     96.26 o 
  -1   7   9       49.37      208.53    118.64 o 
   0   7   9        6.94       12.34     98.23 o 
   1   7   9      546.06      482.70    212.65 o 
  -8   0  10     5590.53     5774.14    312.59 o 
  -7   0  10     2661.47     2824.18    203.75 o 
  -6   0  10     9554.42    10329.83    306.25 o 
  -5   0  10    31999.66    32552.32    696.73 o 
  -4   0  10    45466.17    43272.49    873.04 o 
  -3   0  10    13770.10    13008.49    444.51 o 
  -2   0  10    36860.74    35775.52    748.81 o 
  -1   0  10   101195.89    95388.06   1442.84 o 
   0   0  10    62923.55    59484.00   1502.70 o 
   1   0  10    18614.74    18793.96    560.66 o 
   2   0  10    35691.52    35493.25    689.00 o 
   3   0  10    51255.43    52502.45   1425.49 o 
   4   0  10    18145.31    18098.24    641.35 o 
   5   0  10     4004.14     3875.72    185.02 o 
   6   0  10     7471.03     7006.03    376.35 o 
   7   0  10     7013.57     6121.56    371.80 o 
   8   0  10     1663.62     1325.74    213.52 o 
  -9   1  10       41.44       84.17     91.23 o 
  -8   1  10      308.04      205.07     80.24 o 
  -7   1  10     4062.16     4113.48    223.65 o 
  -6   1  10     4588.81     4887.72    164.30 o 
  -5   1  10      221.46      225.23     45.66 o 
  -4   1  10     3444.51     3409.15    119.02 o 
  -3   1  10    18114.47    17909.78    281.03 o 
  -2   1  10    15147.48    14405.17    248.33 o 
  -1   1  10      532.82      534.45     34.82 o 
   0   1  10     6954.12     6830.23    139.64 o 
   1   1  10    23103.95    23546.28    478.90 o 
   2   1  10     6793.92     6956.81    273.44 o 
   3   1  10      439.49      436.80     45.34 o 
   4   1  10     3258.98     3124.63    163.26 o 
   5   1  10     5679.85     5763.66    239.50 o 
   6   1  10     1113.27     1150.35    132.62 o 
   7   1  10       34.40       86.84     79.82 o 
   8   1  10      366.90      392.00    124.42 o 
  -9   2  10       40.70       20.69    177.78 o 
  -8   2  10       54.03       57.22     76.13 o 
  -7   2  10      783.27      804.90    118.70 o 
  -6   2  10      712.00      701.17    157.40 o 
  -5   2  10       48.59       31.08     36.32 o 
  -4   2  10      401.41      345.14     46.24 o 
  -3   2  10     2867.47     3068.58    232.28 o 
  -2   2  10      506.95      485.06     99.04 o 
  -1   2  10       99.96       66.74     29.79 o 
   0   2  10      505.75      540.24     36.31 o 
   1   2  10     2767.91     2757.51    150.94 o 
   2   2  10      851.48     1001.38     63.30 o 
   3   2  10       93.25      149.51     51.27 o 
   4   2  10      540.68      505.05    104.29 o 
   5   2  10      916.74      962.99    159.20 o 
   6   2  10      445.75      548.23    110.20 o 
   7   2  10       76.77       98.45     84.42 o 
   8   2  10      130.55       -8.53     82.06 o 
  -9   3  10       52.64       39.82     97.72 o 
  -8   3  10        4.79       41.31     79.38 o 
  -7   3  10       53.44       80.01     79.58 o 
  -6   3  10       56.85       11.89     62.43 o 
  -5   3  10       75.11       98.90     52.44 o 
  -4   3  10      100.12      122.23     40.54 o 
  -3   3  10      223.16      223.68     44.85 o 
  -2   3  10       15.71       18.27     31.03 o 
  -1   3  10      991.68     1014.64     58.73 o 
   0   3  10      852.46      787.87     53.42 o 
   1   3  10       40.65       72.16     32.39 o 
   3   3  10      322.27      369.36     72.13 o 
   4   3  10       12.10       24.45     56.51 o 
   5   3  10      127.53       -2.26     61.74 o 
   6   3  10       32.85      -72.69     88.86 o 
   7   3  10        3.67       33.29     91.04 o 
  -8   4  10       31.82      -54.47     98.11 o 
  -7   4  10      849.71      566.08    126.97 o 
  -6   4  10     1316.40      953.50    148.78 o 
  -5   4  10      160.31       81.69    106.96 o 
  -4   4  10      595.14      631.62     93.80 o 
  -3   4  10     5569.96     5973.83    147.79 o 
  -2   4  10     2616.92     2891.49    102.61 o 
  -1   4  10      690.92      746.04     82.43 o 
   0   4  10     1713.51     1521.62    230.33 o 
   1   4  10     5784.96     5872.42    218.23 o 
   2   4  10     2196.72     2207.04    178.69 o 
   3   4  10       52.45       47.40     87.36 o 
   4   4  10      961.18      927.41    122.59 o 
   5   4  10     1727.25     1767.19    167.28 o 
   6   4  10      193.27      222.49    102.47 o 
  -7   5  10      347.52      359.25    130.14 o 
  -6   5  10      732.01      371.51    121.94 o 
  -5   5  10     4143.23     4387.29    235.97 o 
  -4   5  10     3497.05     3626.92    291.23 o 
  -3   5  10      744.00      538.86     94.28 o 
  -2   5  10     2830.52     2855.70    134.78 o 
  -1   5  10     8201.25     8373.26    273.99 o 
   0   5  10     3410.15     3844.34    346.88 o 
   1   5  10     1210.12     1135.81    123.65 o 
   2   5  10     2370.30     2846.34    218.53 o 
   3   5  10     5094.32     5083.62    470.44 o 
   4   5  10     1779.08     1773.00    192.90 o 
   5   5  10      248.12      296.86    104.99 o 
  -5   6  10      681.90      762.16    146.36 o 
  -4   6  10     1828.07     2326.47    234.53 o 
  -3   6  10     4217.74     4787.94    308.20 o 
  -2   6  10     3594.84     3955.22    544.21 o 
  -1   6  10     1631.95     1678.07    198.81 o 
   0   6  10     3223.36     3488.65    318.04 o 
   1   6  10     5469.53     6184.48    579.18 o 
   2   6  10     2146.71     2068.04    212.58 o 
   3   6  10     1187.67     1002.31    167.51 o 
   4   6  10     1395.33     1122.36    175.49 o 
  -2   7  10        6.25       -1.52    101.86 o 
  -1   7  10       37.41      144.25    112.71 o 
   0   7  10        2.25       -1.37    100.85 o 
  -9   1  11      688.28      884.38    169.31 o 
  -8   1  11      538.21      459.46    119.87 o 
  -7   1  11      366.81      360.26     89.60 o 
  -6   1  11      208.48      239.86     54.51 o 
  -5   1  11     3495.62     3583.40    132.27 o 
  -4   1  11     2061.66     2095.71     84.82 o 
  -3   1  11       71.87       60.52     26.89 o 
  -2   1  11     1618.89     1711.16     70.70 o 
  -1   1  11     4956.93     5017.15    104.44 o 
   0   1  11     1228.50     1335.29     70.31 o 
   1   1  11       24.27        9.13     29.89 o 
   2   1  11     1207.27     1379.20     77.56 o 
   3   1  11     4664.34     4848.77    189.99 o 
   4   1  11      571.06      654.82    109.37 o 
   5   1  11       53.55      -50.47     50.47 o 
   6   1  11      890.56      828.77    122.59 o 
   7   1  11      911.72      820.37    129.69 o 
   8   1  11      317.68      321.22    129.40 o 
  -9   2  11       29.84      -18.48     89.17 o 
  -8   2  11      196.38      324.66    195.72 o 
  -7   2  11     2888.85     2880.92    193.17 o 
  -6   2  11     1638.94     1740.38    104.76 o 
  -5   2  11      253.23      249.60     51.90 o 
  -4   2  11     1609.60     1626.13    109.62 o 
  -3   2  11    11701.40    11719.55    235.03 o 
  -2   2  11     5467.12     5183.15    304.20 o 
  -1   2  11       39.51       76.70     34.63 o 
   0   2  11     5737.70     5769.62    118.62 o 
   1   2  11    14197.19    14148.38    236.66 o 
   2   2  11     2926.38     3070.39    140.97 o 
   3   2  11       85.61      142.58     57.57 o 
   4   2  11     2219.00     2009.26    144.49 o 
   5   2  11     4731.87     4853.01    239.32 o 
   6   2  11      673.39      695.43    121.10 o 
   7   2  11        1.85      -39.63     72.81 o 
  -8   3  11       76.58       86.43     89.15 o 
  -7   3  11     1630.01     1669.89    172.53 o 
  -6   3  11      627.50      628.47    110.58 o 
  -5   3  11       27.35       13.79     36.79 o 
  -4   3  11     1180.94     1087.54     83.81 o 
  -3   3  11     4157.43     3841.92    176.76 o 
  -2   3  11     1543.82     1697.24     89.02 o 
  -1   3  11       68.95       69.00     27.74 o 
   0   3  11     1251.88     1238.38     65.40 o 
   1   3  11     6759.79     6975.95    220.77 o 
   2   3  11      746.42      658.97    129.59 o 
   3   3  11       59.75      105.81     54.13 o 
   4   3  11      638.46      701.16    102.42 o 
   5   3  11     2467.24     2666.05    187.23 o 
   6   3  11      224.26      260.91    101.59 o 
   7   3  11       32.21       26.42     87.20 o 
  -8   4  11     1302.22     1483.84    197.30 o 
  -7   4  11     1299.35     1429.07    204.19 o 
  -6   4  11     3533.73     3935.57    251.00 o 
  -5   4  11     8006.32     7971.98    282.98 o 
  -4   4  11     6173.13     7058.67    255.38 o 
  -3   4  11     6189.73     6576.89    159.56 o 
  -2   4  11    13396.94    14012.90    254.41 o 
  -1   4  11    14956.73    15501.61    290.79 o 
   0   4  11    12402.07    12409.16    339.49 o 
   1   4  11     6977.27     6895.50    243.55 o 
   2   4  11     8752.04     8469.97    333.77 o 
   3   4  11    11218.10    11016.08    301.63 o 
   4   4  11     4603.46     4669.30    235.44 o 
   5   4  11     1939.93     2065.05    177.61 o 
   6   4  11     2017.08     1929.23    225.57 o 
  -7   5  11      177.11      139.09    116.73 o 
  -6   5  11       99.66        5.31     87.07 o 
  -5   5  11      430.74      337.84     96.62 o 
  -4   5  11      673.89      701.68    109.75 o 
  -3   5  11      631.54      478.17    124.89 o 
  -2   5  11      361.66      370.22     80.96 o 
  -1   5  11      741.37     1022.92    171.46 o 
   0   5  11     1237.36     1359.44    134.56 o 
   1   5  11      407.94      392.25     86.84 o 
   2   5  11      578.58      483.02    131.00 o 
   3   5  11      454.23      370.48    110.83 o 
   4   5  11      231.64      133.24    102.55 o 
   5   5  11      288.90      403.31    126.04 o 
  -5   6  11      935.58     1016.75    146.66 o 
  -4   6  11      905.40      631.43    120.38 o 
  -3   6  11      246.08      313.76    115.67 o 
  -2   6  11      653.18      325.36    124.74 o 
  -1   6  11     1723.39     1984.47    217.45 o 
   0   6  11     1284.50     1244.63    146.89 o 
   1   6  11      297.49      399.75     97.56 o 
   2   6  11      612.75      550.88    140.28 o 
   3   6  11     1448.06     1206.20    182.43 o 
  -9   0  12     1350.84     1571.10    194.27 o 
  -8   0  12     2644.54     2978.01    234.23 o 
  -7   0  12     1001.80      840.55    136.71 o 
  -6   0  12     4693.73     4703.23    251.93 o 
  -5   0  12    18583.82    18645.83    602.26 o 
  -4   0  12     9877.47    10200.98    292.45 o 
  -3   0  12     6811.81     6850.99    165.13 o 
  -2   0  12    21864.92    21432.43    380.60 o 
  -1   0  12    47884.34    44135.88    881.43 o 
   0   0  12    20752.99    18785.15    567.14 o 
   1   0  12     5613.84     5470.06    249.13 o 
   2   0  12    22400.51    23000.23    498.44 o 
   3   0  12    28829.96    29463.24    633.67 o 
   4   0  12     6302.33     6334.89    345.00 o 
   5   0  12     2503.38     2240.79    199.88 o 
   6   0  12     4102.14     3304.83    259.00 o 
   7   0  12     5268.07     4979.16    343.55 o 
  -9   1  12        0.98      -10.84     90.65 o 
  -8   1  12      136.29      166.30     69.46 o 
  -7   1  12      791.02      829.22     95.98 o 
  -6   1  12      391.02      395.80     88.46 o 
  -5   1  12       20.80       11.23     34.13 o 
  -4   1  12      770.80      767.97     59.75 o 
  -3   1  12     6031.87     6052.90    145.21 o 
  -2   1  12      637.44      540.86     47.92 o 
  -1   1  12       95.89       90.66     26.72 o 
   0   1  12     2443.39     2512.37     95.29 o 
   1   1  12     8550.05     8750.32    238.85 o 
   2   1  12      746.75      790.32     83.12 o 
   3   1  12       41.99       87.28     33.63 o 
   4   1  12     1472.75     1418.44    240.32 o 
   5   1  12     3356.93     3091.09    184.37 o 
   6   1  12       97.61       13.87     71.08 o 
   7   1  12        1.10      -20.31     52.65 o 
  -9   2  12      223.77      311.92    134.77 o 
  -8   2  12     1034.85     1015.72    144.86 o 
  -7   2  12     1174.87     1251.89    145.38 o 
  -6   2  12     1054.53     1144.79    136.93 o 
  -5   2  12     2445.16     2395.10    128.34 o 
  -4   2  12     2752.46     2826.21    188.97 o 
  -3   2  12     5526.80     5449.37    186.73 o 
  -2   2  12     3645.82     3512.20    129.63 o 
  -1   2  12     1979.56     1827.87    106.55 o 
   0   2  12     5395.74     5505.93    117.95 o 
   1   2  12     5048.07     5042.27    120.96 o 
   2   2  12     2682.32     2860.08    133.86 o 
   3   2  12      675.06      629.25     86.36 o 
   4   2  12     1691.81     1718.62    139.36 o 
   5   2  12     2152.46     2449.97    177.45 o 
   6   2  12      302.95      490.84    209.36 o 
   7   2  12      165.25      232.08    104.68 o 
  -8   3  12      240.85      202.13    110.20 o 
  -7   3  12      807.52      889.10    141.78 o 
  -6   3  12      972.02      783.98    123.30 o 
  -5   3  12      117.28       79.21     42.16 o 
  -4   3  12      191.48      209.35     46.51 o 
  -3   3  12     2410.46     2427.31    107.67 o 
  -2   3  12      435.60      369.15     55.66 o 
  -1   3  12       27.58       30.14     33.75 o 
   0   3  12      416.58      460.55     46.28 o 
   1   3  12      757.85      623.53     88.60 o 
   2   3  12      405.15      417.54     70.04 o 
   3   3  12       38.25      -13.37     51.37 o 
   4   3  12      218.69      213.12     74.83 o 
   5   3  12      519.26      635.03    112.39 o 
   6   3  12      111.31      136.33     89.01 o 
   7   3  12      114.58      184.50    106.33 o 
  -8   4  12        0.27      -72.08     96.05 o 
  -7   4  12      380.63      239.23    113.48 o 
  -6   4  12       72.90       82.45     87.93 o 
  -5   4  12      150.96      124.66     72.14 o 
  -4   4  12       11.64        9.08     60.80 o 
  -3   4  12     1901.75     2099.94    113.50 o 
  -2   4  12      531.58      592.17     59.79 o 
  -1   4  12      470.00      518.41     73.24 o 
   0   4  12      469.16      615.23     90.45 o 
   1   4  12     2368.32     2384.95    155.93 o 
   2   4  12      287.19      173.96    114.70 o 
   3   4  12       77.60       20.51     92.44 o 
   4   4  12      290.68      437.26    105.89 o 
   5   4  12      833.91      915.31    137.61 o 
   6   4  12       33.22       80.80     91.96 o 
  -6   5  12      438.56      523.27    138.02 o 
  -5   5  12     2152.41     2111.88    179.23 o 
  -4   5  12      798.52      514.64    215.94 o 
  -3   5  12       51.60       40.67     64.96 o 
  -2   5  12      886.36      997.16    116.56 o 
  -1   5  12     4407.90     4871.78    219.10 o 
   0   5  12     1564.93     1429.22    140.27 o 
   1   5  12       16.11      -18.14     60.65 o 
   2   5  12     1583.71     1754.36    351.73 o 
   3   5  12     3087.23     2810.95    275.01 o 
   4   5  12      664.34      646.86    135.59 o 
   5   5  12       70.77      -14.75    187.98 o 
  -5   6  12      128.06      138.74     99.76 o 
  -4   6  12      874.40      684.98    162.26 o 
  -3   6  12     2522.42     2631.58    249.54 o 
  -2   6  12     1088.57     1223.86    184.02 o 
  -1   6  12      425.85      524.13    137.19 o 
   0   6  12     1511.26     1984.58    197.76 o 
   1   6  12     3070.25     2940.01    207.47 o 
   2   6  12     1286.82      977.13    172.86 o 
   3   6  12      190.21      295.94    120.94 o 
  -9   1  13      863.20      710.62    161.38 o 
  -8   1  13      692.26      869.64    181.94 o 
  -7   1  13       30.60       56.06     56.10 o 
  -6   1  13     1520.36     1613.97    106.89 o 
  -5   1  13     3079.76     3010.77    130.61 o 
  -4   1  13     1418.98     1514.84    135.13 o 
  -3   1  13      118.52      163.66     47.24 o 
  -2   1  13     1848.24     1806.40     79.02 o 
  -1   1  13     6908.57     6961.76    218.95 o 
   0   1  13      896.57      911.32     67.79 o 
   1   1  13      100.79      167.71     49.78 o 
   2   1  13     2688.62     2714.28    129.73 o 
   3   1  13     2507.34     2690.03    101.02 o 
   4   1  13     1190.65     1309.45    122.42 o 
   5   1  13       48.94      121.09     69.62 o 
   6   1  13      941.98      871.51    165.92 o 
   7   1  13     1085.38      916.92    239.84 o 
  -9   2  13       43.04      -12.87    120.45 o 
  -8   2  13      526.11      420.95    136.80 o 
  -7   2  13     3075.75     3028.28    206.77 o 
  -6   2  13     1914.70     2004.30    119.20 o 
  -5   2  13       35.17       14.47     32.75 o 
  -4   2  13     4371.72     4223.82    134.33 o 
  -3   2  13    12617.32    11715.55    241.54 o 
  -2   2  13     3722.39     3604.65    154.68 o 
  -1   2  13      514.60      664.48     59.10 o 
   0   2  13     7132.18     6968.72    277.65 o 
   1   2  13    12609.48    12404.17    208.20 o 
   2   2  13     2893.56     3021.31    124.03 o 
   3   2  13      156.23      169.43     72.27 o 
   4   2  13     3869.71     4209.31    489.74 o 
   5   2  13     3277.26     3520.44    209.11 o 
   6   2  13      518.55      433.62    109.31 o 
   7   2  13       42.89      143.37    100.61 o 
  -8   3  13       82.84       66.52     95.03 o 
  -7   3  13      747.05      639.85    129.06 o 
  -6   3  13      173.85      122.52     79.86 o 
  -5   3  13      500.06      502.19     65.93 o 
  -4   3  13      221.81      175.41     47.34 o 
  -3   3  13     3901.16     3715.94    156.27 o 
  -2   3  13        6.04       -7.40     35.47 o 
  -1   3  13      651.92      770.17     69.38 o 
   0   3  13      504.81      520.65     52.18 o 
   1   3  13     3530.06     3300.93    147.13 o 
   2   3  13        3.60       20.47     50.57 o 
   3   3  13      350.05      344.10    156.25 o 
   4   3  13      668.16      554.83    102.04 o 
   5   3  13     1061.73     1216.28    145.07 o 
   6   3  13        2.27      -62.89     73.22 o 
  -7   4  13      529.12      379.66    127.69 o 
  -6   4  13     2292.09     2336.17    209.84 o 
  -5   4  13     4337.86     4544.56    221.99 o 
  -4   4  13     3481.58     3606.90    174.13 o 
  -3   4  13     2076.54     2154.78    118.05 o 
  -2   4  13     5741.95     6019.50    157.10 o 
  -1   4  13    11685.63    11731.49    299.64 o 
   0   4  13     4052.31     4296.72    200.20 o 
   1   4  13     2882.23     3032.38    404.31 o 
   2   4  13     5964.39     6115.39    289.99 o 
   3   4  13     5579.54     5794.62    285.59 o 
   4   4  13     2038.83     1716.80    262.96 o 
   5   4  13      995.17      994.99    145.14 o 
  -6   5  13        0.30       52.77     86.52 o 
  -5   5  13        6.85      120.00     85.50 o 
  -4   5  13      115.10       74.50     80.79 o 
  -3   5  13       37.47      -57.85     68.71 o 
  -2   5  13       11.84       28.02     75.85 o 
  -1   5  13       13.41       45.11     66.26 o 
   0   5  13       92.92      106.03     72.40 o 
   1   5  13       85.59       38.08     69.01 o 
   2   5  13        7.29       81.67     79.14 o 
   3   5  13       52.99       52.52     86.05 o 
   4   5  13       61.64       42.01     89.82 o 
  -4   6  13     1486.13     1824.58    233.98 o 
  -3   6  13      924.39      576.29    152.42 o 
  -2   6  13     1423.59     1299.57    195.19 o 
  -1   6  13     3136.61     3459.75    285.89 o 
   0   6  13     1639.58     1822.46    172.28 o 
   1   6  13      920.41      857.01    157.95 o 
   2   6  13     1481.71     1134.80    186.34 o 
  -9   0  14     1505.84     1679.55    208.88 o 
  -8   0  14      168.50      217.59    105.46 o 
  -7   0  14        8.85       52.92     70.72 o 
  -6   0  14     1248.75     1288.88    154.41 o 
  -5   0  14     5795.36     6564.67    309.59 o 
  -4   0  14     1674.81     1548.17    147.73 o 
  -3   0  14        3.46       -6.66     30.51 o 
  -2   0  14     4857.06     4758.64    238.87 o 
  -1   0  14    12374.39    12097.65    362.37 o 
   0   0  14     1791.94     1623.63    139.32 o 
   1   0  14     1020.03     1081.45    126.74 o 
   3   0  14     9561.46    10301.17    313.04 o 
   4   0  14      974.42      867.16    167.96 o 
   6   0  14     2407.48     2000.76    219.14 o 
   7   0  14     1415.31     1272.24    209.56 o 
  -9   1  14      297.08      357.10    137.77 o 
  -8   1  14       31.39      -23.28     58.42 o 
  -7   1  14      235.36      265.27     73.26 o 
  -6   1  14      452.29      318.08     90.65 o 
  -5   1  14     2468.16     2340.15    120.03 o 
  -4   1  14      300.83      234.53     42.38 o 
  -3   1  14       84.85       56.66     31.91 o 
  -2   1  14     1630.01     1485.13    120.67 o 
  -1   1  14     3983.98     3818.13    113.18 o 
   0   1  14      584.95      587.55     61.34 o 
   1   1  14      252.91      311.73     85.62 o 
   2   1  14     1146.87     1214.06     85.01 o 
   3   1  14     1381.07     1315.68    160.99 o 
   4   1  14        3.77      -76.21     83.11 o 
   5   1  14      234.43      163.16    126.06 o 
   6   1  14       84.66       13.93     95.97 o 
   7   1  14      144.85      230.38     80.68 o 
  -9   2  14      602.04      672.11    176.18 o 
  -8   2  14     1324.77      874.90    169.89 o 
  -7   2  14     3995.55     4058.52    394.49 o 
  -6   2  14     3703.82     4107.94    333.64 o 
  -5   2  14     3691.18     3853.07    210.79 o 
  -4   2  14    10133.73    10223.63    228.89 o 
  -3   2  14    12179.26    11443.38    241.58 o 
  -2   2  14    12379.10    12046.42    248.46 o 
  -1   2  14     9340.29     9350.13    208.50 o 
   0   2  14    12879.47    13119.52    421.63 o 
   1   2  14    13768.66    13824.02    229.89 o 
   2   2  14     6557.94     6757.77    195.43 o 
   3   2  14     5500.80     6059.92    249.27 o 
   4   2  14     4447.02     4592.16    226.30 o 
   5   2  14     2607.60     3138.31    257.25 o 
   6   2  14     1745.71     1908.44    186.86 o 
  -8   3  14      670.90      735.37    145.45 o 
  -7   3  14     1863.69     1650.68    181.91 o 
  -6   3  14     1902.69     1805.32    178.04 o 
  -5   3  14     2195.68     2137.50    115.25 o 
  -4   3  14     3868.29     3838.72    180.07 o 
  -3   3  14     4661.65     4722.53    206.45 o 
  -2   3  14     4701.30     4932.71    154.65 o 
  -1   3  14     3156.24     3306.59    207.89 o 
   0   3  14     4189.86     4434.80    126.61 o 
   1   3  14     6170.38     6168.94    206.93 o 
   2   3  14     2144.18     2489.35    193.11 o 
   3   3  14     1554.09     1535.50    350.66 o 
   4   3  14     2070.06     2611.65    395.27 o 
   5   3  14     1741.09     1355.01    156.87 o 
   6   3  14      553.30      499.28    210.62 o 
  -7   4  14        3.82      -41.26     82.94 o 
  -6   4  14      148.50       68.18     92.29 o 
  -5   4  14     1181.99     1196.20    133.42 o 
  -4   4  14      140.73      185.85     57.48 o 
  -3   4  14        3.01      -10.97     45.83 o 
  -2   4  14      644.74      557.33     60.32 o 
  -1   4  14     2178.31     1920.27    115.79 o 
   0   4  14       91.59       87.50     49.32 o 
   1   4  14       43.65      -51.59     51.59 o 
   2   4  14      652.58      635.15    122.93 o 
   3   4  14      976.07     1040.09    191.51 o 
   4   4  14       11.27      -35.70    111.65 o 
   5   4  14       29.51      -46.73    128.00 o 
  -6   5  14       89.84      -10.45     86.82 o 
  -5   5  14      522.08      643.20    185.65 o 
  -4   5  14       27.98        0.28     69.13 o 
  -3   5  14      348.62      318.19    100.08 o 
  -2   5  14      331.51      322.17     67.68 o 
  -1   5  14      757.73      793.47    115.39 o 
   0   5  14       23.30      -48.67     59.51 o 
   1   5  14      142.51       86.73    113.20 o 
   2   5  14      410.90      318.03    109.90 o 
   3   5  14      769.50      639.50    142.80 o 
   4   5  14        8.59      -48.58     89.77 o 
  -4   6  14      318.16      157.02    176.86 o 
  -3   6  14      601.50      405.70    146.15 o 
  -2   6  14       93.61      146.81    126.93 o 
  -1   6  14        8.02       58.53     81.32 o 
   0   6  14      659.36      425.99    193.01 o 
   1   6  14      751.37      483.02    138.06 o 
   2   6  14       85.53      122.66    113.86 o 
  -9   1  15      474.23      406.83    145.03 o 
  -8   1  15      522.30      652.87    256.53 o 
  -7   1  15      348.89      259.66     72.96 o 
  -6   1  15      945.95      954.80    128.97 o 
  -5   1  15     3205.40     3190.18    152.24 o 
  -4   1  15     1129.80     1141.35     74.98 o 
  -3   1  15      440.64      395.11     48.61 o 
  -2   1  15     3042.24     2906.71    123.64 o 
  -1   1  15     3860.65     4115.06    140.38 o 
   0   1  15     2064.99     2294.56    290.49 o 
   1   1  15       80.31       75.84     67.34 o 
   2   1  15     2974.37     3279.55    131.91 o 
   3   1  15     3887.77     3682.82    268.28 o 
   4   1  15      130.79      138.13     68.93 o 
   5   1  15      454.72      566.92    106.66 o 
   6   1  15      966.19      867.35    173.08 o 
  -8   2  15      816.35      965.16    180.63 o 
  -7   2  15     2300.04     2587.11    161.68 o 
  -6   2  15     1308.78     1422.36    109.75 o 
  -5   2  15      768.56      814.72     76.61 o 
  -4   2  15     4183.33     4293.39    141.66 o 
  -3   2  15     9061.01     8798.89    208.15 o 
  -2   2  15     4120.79     3925.17    132.51 o 
  -1   2  15      790.18      889.93     71.72 o 
   0   2  15     8773.37     8559.84    227.47 o 
   1   2  15    10189.75     9772.98    214.15 o 
   2   2  15     1725.84     1798.93    138.33 o 
   3   2  15      624.84      747.11    101.05 o 
   4   2  15     3616.95     3947.32    288.41 o 
   5   2  15     3300.20     3256.03    212.45 o 
   6   2  15      134.82      220.25    106.53 o 
  -8   3  15       35.04      122.84    106.67 o 
  -7   3  15      370.72      410.05    176.76 o 
  -6   3  15       26.04      -18.12     75.30 o 
  -5   3  15      185.11      129.53     50.19 o 
  -4   3  15       46.68       82.58     46.87 o 
  -3   3  15      923.04      970.85     83.06 o 
  -2   3  15      174.64       81.46     41.28 o 
  -1   3  15      990.15      920.28     80.81 o 
   0   3  15      407.29      319.03     66.50 o 
   1   3  15      817.83      837.73    133.10 o 
   2   3  15      227.29      135.98     70.14 o 
   3   3  15      285.53      154.41    121.71 o 
   5   3  15      501.90      556.67    121.02 o 
  -7   4  15      387.48      326.44    136.61 o 
  -6   4  15     1021.67      805.67    127.17 o 
  -5   4  15     2427.83     2538.53    182.99 o 
  -4   4  15     1035.43     1199.09    123.49 o 
  -3   4  15     1257.08     1310.47    104.16 o 
  -2   4  15     3671.24     3885.03    131.36 o 
  -1   4  15     3876.45     3727.68    151.97 o 
   0   4  15     1960.18     2074.93    199.03 o 
   1   4  15     1316.58     1655.63    175.08 o 
   2   4  15     2975.98     2586.55    212.44 o 
   3   4  15     2877.94     3132.59    236.54 o 
   4   4  15      749.48      722.13    195.72 o 
   5   4  15      568.78      717.68    224.26 o 
  -6   5  15       22.91       24.24    102.80 o 
  -5   5  15        6.29      -34.92     76.34 o 
  -4   5  15       10.95       92.60     81.14 o 
  -3   5  15       90.16       33.71     99.53 o 
  -2   5  15       85.61      137.39     58.24 o 
  -1   5  15       27.24      -27.79     65.99 o 
   0   5  15       42.13       76.52     73.69 o 
   1   5  15       47.28       25.87     79.05 o 
   2   5  15       26.39      -41.93     81.93 o 
   3   5  15       16.05       59.44    100.80 o 
  -3   6  15     1218.46     1585.42    221.67 o 
  -2   6  15     2660.11     3183.55    289.67 o 
  -1   6  15     3285.16     3571.91    226.53 o 
   0   6  15     1938.66     2331.69    199.54 o 
   1   6  15     1405.49     1574.79    214.50 o 
  -9   0  16      641.59      780.57    173.57 o 
  -8   0  16      415.61      440.88    127.42 o 
  -7   0  16       58.92       77.11     86.49 o 
  -6   0  16     1881.88     1922.78    193.30 o 
  -5   0  16     4222.21     4247.93    253.38 o 
  -4   0  16      331.12      339.10     92.68 o 
  -3   0  16      190.56      145.70     68.50 o 
  -2   0  16     4729.40     4949.45    251.64 o 
  -1   0  16     9653.31     8905.88    358.36 o 
   0   0  16       98.45      104.88     65.89 o 
   1   0  16        2.81      -19.93     55.82 o 
   2   0  16     8099.85     9150.00    292.12 o 
   3   0  16     2794.43     3379.06    192.06 o 
   6   0  16     1419.41     1248.83    190.79 o 
  -8   1  16        3.80      -24.70     60.05 o 
  -7   1  16       54.95       98.02     71.06 o 
  -6   1  16      317.74      488.07     87.01 o 
  -5   1  16     1047.53     1124.39    184.21 o 
  -4   1  16        7.81      -11.83     50.11 o 
  -3   1  16      124.32      114.37     41.13 o 
  -2   1  16     2748.95     2684.68    118.26 o 
  -1   1  16     3343.34     3199.01    154.97 o 
   0   1  16       41.07       46.04     39.45 o 
   1   1  16        6.42       22.68     43.79 o 
   2   1  16     2010.40     2358.92    122.73 o 
   3   1  16     1624.50     1999.50    227.94 o 
   4   1  16      142.48       51.59     63.12 o 
   5   1  16       11.38      -45.26     65.48 o 
   6   1  16      277.79      229.29    118.90 o 
  -8   2  16     1304.07     1585.42    224.07 o 
  -7   2  16     1685.06     1997.30    191.76 o 
  -6   2  16     2312.28     2257.61    136.91 o 
  -5   2  16     3189.10     3069.30    125.45 o 
  -4   2  16     7312.92     7293.64    191.90 o 
  -3   2  16     9439.63     9425.68    220.92 o 
  -2   2  16     5277.14     5182.58    155.00 o 
  -1   2  16     8477.13     8346.59    255.65 o 
   0   2  16    11460.37    11550.98    282.87 o 
   1   2  16     9026.88     9645.62    219.21 o 
   2   2  16     5760.85     6165.59    393.19 o 
   3   2  16     3178.35     3465.44    186.87 o 
   4   2  16     4612.14     4774.57    239.75 o 
   5   2  16     2961.85     2709.98    201.06 o 
   6   2  16      764.89      794.83    146.33 o 
  -7   3  16     1142.12     1145.60    170.97 o 
  -6   3  16     1575.98     1594.86    178.43 o 
  -5   3  16     1238.46     1451.11    155.36 o 
  -4   3  16     1963.90     1787.51    109.52 o 
  -3   3  16     4822.18     4870.73    171.88 o 
  -2   3  16     3094.98     2891.75    125.93 o 
  -1   3  16     2461.89     2597.25    178.09 o 
   0   3  16     3871.38     3852.20    165.00 o 
   1   3  16     3797.39     3597.40    167.34 o 
   2   3  16     2686.40     3099.94    316.08 o 
   3   3  16     1429.06     1678.10    238.78 o 
   4   3  16     2075.57     2565.96    304.56 o 
   5   3  16     1154.16     1087.48    158.17 o 
  -7   4  16       17.69      -36.08     91.91 o 
  -6   4  16       79.25       47.85     81.14 o 
  -5   4  16      703.96      645.24    111.22 o 
  -4   4  16       36.36        3.94     48.22 o 
  -3   4  16       19.40       18.35     51.00 o 
  -2   4  16      682.27      695.50     71.89 o 
  -1   4  16     1134.21     1083.31     99.57 o 
   0   4  16       70.12      106.13     55.30 o 
   1   4  16        0.03      -11.76     68.73 o 
   2   4  16      562.01      528.18    120.36 o 
   3   4  16      595.45      860.45    196.35 o 
   4   4  16        2.93       33.06     92.90 o 
  -5   5  16      596.19      392.61    108.56 o 
  -4   5  16        5.34       -7.08     78.11 o 
  -3   5  16       19.82      -17.13    103.53 o 
  -2   5  16      344.84      383.19     77.18 o 
  -1   5  16      637.22      586.36    116.89 o 
   0   5  16       10.56       64.33     74.41 o 
   1   5  16       47.71      117.11     98.47 o 
   2   5  16      385.60      349.08    125.13 o 
   3   5  16      401.37      121.72    198.67 o 
  -1   6  16       46.56      -51.06     86.07 o 
  -8   1  17      221.29      280.16     88.27 o 
  -7   1  17      190.40      175.11    110.73 o 
  -6   1  17     1306.95     1111.21    115.21 o 
  -5   1  17     1869.51     1688.80    238.34 o 
  -4   1  17      711.52      712.28    165.73 o 
  -3   1  17      206.03      112.95     63.88 o 
  -2   1  17     3053.25     2787.48    114.76 o 
  -1   1  17     3772.39     3550.16    207.38 o 
   0   1  17       93.13      121.60     44.85 o 
   1   1  17     1098.70     1214.60    111.39 o 
   2   1  17     1827.80     2132.68    132.82 o 
   3   1  17     1688.69     1762.72    156.60 o 
   4   1  17      397.33      257.66     79.68 o 
   5   1  17      194.66      195.24    104.88 o 
   6   1  17      833.12      862.03    179.47 o 
  -8   2  17      722.59      514.02    154.89 o 
  -7   2  17     1621.36     1636.21    142.87 o 
  -6   2  17      521.66      448.58     98.05 o 
  -5   2  17      250.97      231.00     97.34 o 
  -4   2  17     4432.76     4216.14    158.48 o 
  -3   2  17     5943.88     6145.46    175.69 o 
  -2   2  17      723.24      736.87     76.37 o 
  -1   2  17     1382.68     1234.55     86.25 o 
   0   2  17     5660.61     5390.71    213.08 o 
   1   2  17     6226.40     6184.16    254.92 o 
   2   2  17      473.68      364.86     85.34 o 
   3   2  17      821.43      879.62    113.22 o 
   4   2  17     2557.73     3100.03    200.67 o 
   5   2  17     1544.65     2054.05    326.09 o 
  -7   3  17      353.96      438.74    126.39 o 
  -6   3  17       46.53       38.13     56.56 o 
  -5   3  17      100.65      104.64     56.59 o 
  -4   3  17      793.20      788.39     83.92 o 
  -3   3  17      480.65      356.27     66.26 o 
  -2   3  17      120.86      185.38     55.81 o 
  -1   3  17      196.04      168.39     51.68 o 
   0   3  17      668.42      638.50    109.56 o 
   1   3  17      729.33      771.99     97.75 o 
   2   3  17      143.61      257.96     91.82 o 
   3   3  17      121.19       -4.64     99.84 o 
   4   3  17      640.73      768.67    205.20 o 
   5   3  17      154.22      204.14    168.44 o 
  -6   4  17     1819.15     1933.37    176.05 o 
  -5   4  17     1545.08     1798.69    166.12 o 
  -4   4  17      962.90      876.17    156.78 o 
  -3   4  17     1447.68     1398.33    112.23 o 
  -2   4  17     3538.30     3569.28    235.53 o 
  -1   4  17     3558.22     3722.70    163.60 o 
   0   4  17     1304.47     1299.86    127.10 o 
   1   4  17     1518.72     1494.26    178.35 o 
   2   4  17     2752.89     2515.28    223.36 o 
   3   4  17     2028.11     1850.25    205.66 o 
   4   4  17      698.90      731.40    152.87 o 
  -5   5  17        8.60       25.88     95.10 o 
  -4   5  17       30.56      -55.59     83.57 o 
  -3   5  17        2.05       41.34     57.42 o 
  -2   5  17       37.94       17.51     58.42 o 
  -1   5  17       12.51       52.41     79.57 o 
   0   5  17        3.81       49.68     78.89 o 
   1   5  17        5.27       39.55     93.37 o 
   2   5  17        0.56      -54.48     90.66 o 
  -8   0  18      688.89      953.26    179.18 o 
  -7   0  18      972.31      994.77    174.05 o 
  -6   0  18     4114.45     4467.07    289.95 o 
  -5   0  18     7183.06     6649.32    339.30 o 
  -4   0  18     3132.28     3032.77    216.04 o 
  -3   0  18     2746.57     2626.72    192.63 o 
  -2   0  18    13555.63    13897.04    510.25 o 
  -1   0  18     8875.84     8149.70    357.00 o 
   0   0  18     4664.19     4684.65    264.80 o 
   1   0  18     3015.03     3062.96    221.36 o 
   2   0  18     7494.65     8562.13    306.73 o 
   3   0  18     5869.08     6405.70    273.77 o 
   5   0  18      846.76      661.47    141.45 o 
  -8   1  18      355.82      349.26    147.25 o 
  -7   1  18      733.01     1006.82    327.49 o 
  -6   1  18       83.66      172.49     68.28 o 
  -5   1  18       37.91       32.57     54.86 o 
  -4   1  18     1523.41     1418.28    117.79 o 
  -3   1  18     1382.36     1509.13    116.84 o 
  -2   1  18      165.03      103.80     48.72 o 
  -1   1  18        5.81       -5.21     41.15 o 
   0   1  18     1766.25     1410.00    152.77 o 
   1   1  18     1020.14     1026.50    195.93 o 
   2   1  18        0.26       -8.33     44.87 o 
   3   1  18        4.78       15.52     47.78 o 
   4   1  18      716.11      454.22    126.50 o 
   5   1  18      252.38      272.06    121.71 o 
  -8   2  18      284.27      295.18    133.03 o 
  -7   2  18      408.86      459.24     96.70 o 
  -6   2  18      250.41      140.75     70.87 o 
  -5   2  18      664.42      654.72    112.86 o 
  -4   2  18      949.77      990.51    140.81 o 
  -3   2  18     1506.36     1424.53    160.77 o 
  -2   2  18     1507.27     1367.02     94.29 o 
  -1   2  18      848.14      887.08     90.60 o 
   0   2  18     2385.81     2386.30    132.36 o 
   1   2  18     2201.78     2373.69    144.23 o 
   2   2  18      713.27      799.59    197.42 o 
   3   2  18     1251.13      901.31    184.98 o 
   4   2  18     1067.48     1178.46    147.49 o 
   5   2  18      743.32      686.52    190.16 o 
  -7   3  18      352.29      288.50    143.09 o 
  -6   3  18       79.59       92.24     65.94 o 
  -5   3  18       43.55       33.40     51.57 o 
  -4   3  18      577.59      480.78     76.78 o 
  -3   3  18      408.21      243.63     63.88 o 
  -2   3  18      179.07      186.64     56.10 o 
  -1   3  18       96.28       12.31     48.96 o 
   0   3  18      830.92      682.08     91.33 o 
   1   3  18      654.96      597.33     93.58 o 
   2   3  18      173.35      191.37    129.59 o 
   3   3  18      280.51      269.22    101.20 o 
   4   3  18      463.46      527.67    187.40 o 
  -6   4  18        4.95       36.83     89.64 o 
  -5   4  18        2.99       86.17     78.48 o 
  -4   4  18      347.63      337.92     94.23 o 
  -3   4  18      798.54      800.66     95.24 o 
  -2   4  18        3.20       45.67     52.70 o 
  -1   4  18        6.93       33.24     50.28 o 
   0   4  18      666.69      452.56     87.97 o 
   1   4  18      482.28      492.36    189.29 o 
   2   4  18       76.78      -33.17     77.71 o 
   3   4  18        0.31       25.48     98.19 o 
  -4   5  18      321.66      396.80    119.92 o 
  -3   5  18      234.66      212.26     71.38 o 
  -2   5  18     1681.24     1793.06    137.87 o 
  -1   5  18     1741.02     1856.65    177.28 o 
   0   5  18      126.08      134.15    192.48 o 
   1   5  18      240.35      167.87    110.86 o 
  -8   1  19      158.27      195.54     90.80 o 
  -7   1  19      120.63        3.02     78.41 o 
  -6   1  19      854.26      695.31    155.23 o 
  -5   1  19     1195.58     1251.43    186.39 o 
  -4   1  19      108.79      128.15     84.85 o 
  -3   1  19      613.05      691.73     91.76 o 
  -2   1  19     1307.70     1343.08    113.85 o 
  -1   1  19     1526.48     1318.48    158.52 o 
   0   1  19      300.16      226.21     66.41 o 
   1   1  19      203.48       75.71     58.45 o 
   2   1  19     1806.97     1893.47    164.39 o 
   3   1  19      896.87      932.64    119.58 o 
   4   1  19       71.72       68.54     69.60 o 
   5   1  19      287.94      308.34    122.48 o 
  -7   2  19      892.60      921.26    121.81 o 
  -6   2  19       81.91       45.89     66.38 o 
  -5   2  19      289.89      216.67     71.88 o 
  -4   2  19     1831.99     1892.54    123.59 o 
  -3   2  19     2642.26     2922.17    143.49 o 
  -2   2  19      177.48      187.13     56.70 o 
  -1   2  19      554.83      552.20     80.80 o 
   0   2  19     3544.60     3587.22    163.41 o 
   1   2  19     2122.22     2156.23    147.35 o 
   2   2  19      119.62      143.85     66.30 o 
   3   2  19      410.39      565.20    162.54 o 
   4   2  19     1675.23     1640.08    271.96 o 
  -6   3  19       53.19       79.23     71.17 o 
  -5   3  19        4.53       45.81     63.55 o 
  -4   3  19     1016.52      965.45     96.22 o 
  -3   3  19     1069.55      960.57     95.30 o 
  -2   3  19        6.59       -0.87     48.36 o 
  -1   3  19       38.73      -11.42     52.31 o 
   0   3  19     1878.26     1869.66    141.81 o 
   1   3  19      478.71      485.42     87.87 o 
   2   3  19        4.35      -21.00     76.05 o 
   3   3  19       58.52       37.92     89.51 o 
   4   3  19      719.43      548.18    200.56 o 
  -5   4  19     2305.97     2268.21    186.94 o 
  -4   4  19     1375.61     1504.77    123.89 o 
  -3   4  19     1968.49     1970.08    135.21 o 
  -2   4  19     4442.86     4668.19    289.66 o 
  -1   4  19     3322.29     3409.34    192.68 o 
   0   4  19     1801.01     1710.35    151.05 o 
   1   4  19     2084.69     2024.59    246.13 o 
   2   4  19     3461.66     3245.33    331.17 o 
  -3   5  19      116.38       68.90     68.21 o 
  -2   5  19      162.73      297.02     79.89 o 
  -1   5  19      170.85       60.43     94.42 o 
   0   5  19      224.39      140.27    107.10 o 
  -7   0  20     1443.15     1389.98    202.30 o 
  -6   0  20     5752.74     6481.17    365.61 o 
  -5   0  20     5196.44     6035.74    336.59 o 
  -4   0  20     3659.30     3524.64    243.32 o 
  -3   0  20     5803.37     6068.93    324.40 o 
  -2   0  20    13547.13    13052.62    507.25 o 
  -1   0  20    11810.67    10390.39    441.46 o 
   0   0  20     3590.24     3755.58    252.32 o 
   1   0  20     5712.32     5542.62    328.27 o 
   3   0  20     4946.46     5783.32    384.28 o 
  -7   1  20      651.78      606.98    168.00 o 
  -6   1  20      244.06      207.29     73.73 o 
  -5   1  20      636.75      672.05    102.59 o 
  -4   1  20     3250.56     3207.21    176.00 o 
  -3   1  20     2293.24     2257.43    187.84 o 
  -2   1  20      417.93      346.48     72.36 o 
  -1   1  20     1341.05     1229.82    114.96 o 
   0   1  20     4074.84     4049.53    285.70 o 
   1   1  20     2011.93     2075.26    164.23 o 
   2   1  20      210.51      366.91    101.01 o 
   3   1  20      551.82      491.15    100.48 o 
   4   1  20     1441.91     1076.55    297.55 o 
  -7   2  20      100.24      155.03     84.22 o 
  -6   2  20        4.49       19.26     61.55 o 
  -5   2  20       37.27       77.96     61.14 o 
  -4   2  20      493.34      515.24     93.43 o 
  -3   2  20      116.82       86.61     54.06 o 
  -2   2  20        6.11       -4.29     48.29 o 
  -1   2  20      265.94      211.37     67.82 o 
   0   2  20      388.97      431.08     89.42 o 
   1   2  20      187.89      121.46     68.59 o 
   2   2  20       53.94       29.14     68.06 o 
   3   2  20      116.21      -98.10     98.10 o 
   4   2  20      310.08      587.26    194.66 o 
  -6   3  20       27.17       34.20     73.41 o 
  -5   3  20        3.87      -56.34     58.31 o 
  -4   3  20        7.18      -21.07     54.21 o 
  -3   3  20       60.12      -29.26     54.36 o 
  -2   3  20       14.43       54.00     58.62 o 
  -1   3  20       20.08       -6.46     61.22 o 
   0   3  20       18.47       54.96     57.48 o 
   1   3  20       52.91       22.05     76.81 o 
   2   3  20        4.16       -1.01     88.90 o 
   3   3  20        4.49      -65.26     94.98 o 
  -5   4  20      100.17      173.50     79.10 o 
  -4   4  20      818.31      683.96    125.62 o 
  -3   4  20      695.75      599.18    152.90 o 
  -2   4  20      142.21      144.64     64.07 o 
  -1   4  20      280.63      162.12     70.96 o 
   0   4  20     1027.05     1154.99    134.34 o 
   1   4  20      634.44      688.74    147.99 o 
   2   4  20       36.44       -5.26    148.75 o 
  -7   1  21      206.97      182.81    136.90 o 
  -6   1  21      548.41      575.79    106.50 o 
  -5   1  21      661.06      565.23    114.70 o 
  -4   1  21      185.91      257.77     73.74 o 
  -3   1  21      181.78      144.55    120.06 o 
  -2   1  21     1558.43     1456.68    239.89 o 
  -1   1  21      864.07      629.78    101.01 o 
   0   1  21       65.75      104.79     63.94 o 
   1   1  21      357.99      387.66     93.94 o 
   2   1  21     1231.76     1729.69    240.95 o 
   3   1  21      424.25      575.27    180.73 o 
   4   1  21       74.58       59.63     86.38 o 
  -6   2  21       55.79       35.86     67.68 o 
  -5   2  21      168.94       93.60     73.31 o 
  -4   2  21     1595.30     1556.47    138.98 o 
  -3   2  21     1047.66     1060.12    122.18 o 
  -2   2  21       67.19       33.35     59.32 o 
  -1   2  21      352.47      172.80     70.59 o 
   0   2  21     2352.44     2433.03    255.71 o 
   1   2  21     1018.50     1262.86    209.61 o 
   2   2  21       24.21       61.52     85.15 o 
   3   2  21      291.03      539.66    182.76 o 
  -5   3  21      177.30      150.08     81.82 o 
  -4   3  21      995.90      960.22    227.17 o 
  -3   3  21      500.31      409.70     81.61 o 
  -2   3  21       12.56      -58.41     58.41 o 
  -1   3  21      200.60      190.12     72.54 o 
   0   3  21     1250.19     1364.84    191.10 o 
   1   3  21      548.52      387.74     95.83 o 
   2   3  21        2.12       21.58    110.78 o 
  -4   4  21     1168.05     1156.07    173.47 o 
  -3   4  21     2009.46     2004.28    259.71 o 
  -2   4  21     3185.96     3300.87    183.76 o 
  -1   4  21     2475.67     2667.49    196.60 o 
   0   4  21     1424.64     1568.71    156.09 o 
  -6   0  22     2113.94     2216.70    245.64 o 
  -5   0  22     2575.37     2977.91    261.80 o 
  -4   0  22      763.71      728.23    151.51 o 
  -3   0  22     2315.75     2240.40    221.94 o 
  -2   0  22     6481.78     5990.85    336.39 o 
  -1   0  22     3927.21     3880.77    272.44 o 
   0   0  22     1000.60      983.45    167.96 o 
   1   0  22     3463.29     3329.02    291.60 o 
  -6   1  22        0.56       -2.22     64.56 o 
  -5   1  22       80.44       25.08     59.13 o 
  -4   1  22      840.64      814.83    162.30 o 
  -3   1  22      489.57      405.57     82.63 o 
  -2   1  22        1.05       -4.07     52.81 o 
  -1   1  22      333.68      194.56    101.88 o 
   0   1  22     1361.41     1488.85    141.92 o 
   1   1  22      404.73      584.72    105.14 o 
   2   1  22        2.87       50.41    153.59 o 
   3   1  22      399.96      732.29    228.52 o 
  -6   2  22      229.88      211.27     85.21 o 
  -5   2  22      467.84      465.57     97.95 o 
  -4   2  22      718.72      600.39    101.96 o 
  -3   2  22      589.30      567.55     97.69 o 
  -2   2  22      417.46      482.53     96.82 o 
  -1   2  22      579.00      714.99    110.63 o 
   0   2  22      943.62     1330.29    161.26 o 
   1   2  22      465.01      442.09    114.06 o 
   2   2  22      211.64      403.05    118.53 o 
  -5   3  22      140.52      163.49     89.52 o 
  -4   3  22      413.29      401.40    103.04 o 
  -3   3  22      345.63      261.81     82.35 o 
  -2   3  22      105.50       13.31     76.23 o 
  -1   3  22      137.09       39.65     79.96 o 
   0   3  22      390.78      382.11    111.69 o 
   1   3  22      233.27      216.80     96.16 o 
  -6   1  23      652.76      564.43    151.31 o 
  -5   1  23      452.61      514.45    104.54 o 
  -4   1  23      131.33       18.78     63.55 o 
  -3   1  23      490.41      276.74     79.68 o 
  -2   1  23     1288.30     1085.65    230.16 o 
  -1   1  23      372.92      434.38     91.71 o 
   0   1  23      232.00       84.47     71.00 o 
   1   1  23      487.35      959.81    177.63 o 
   2   1  23      818.98      717.43    181.65 o 
  -5   2  23      355.28      312.53     92.97 o 
  -4   2  23     1425.28     1286.47    208.20 o 
  -3   2  23      609.03      343.60     94.33 o 
  -2   2  23      143.88      198.25     83.05 o 
  -1   2  23      702.92      609.16    110.22 o 
   0   2  23     1966.02     2569.85    246.76 o 
   1   2  23      366.60      628.41    136.09 o 
  -3   3  23       94.48       84.51     78.87 o 
  -2   3  23       18.33      -30.42     73.14 o 
  -1   3  23      163.39       94.67    115.71 o 
   0   3  23      481.91      570.62    131.24 o 
  -5   0  24      263.01      152.19    123.84 o 
  -4   0  24       19.50       -4.16     87.27 o 
  -3   0  24      694.34      698.14    160.12 o 
  -2   0  24     1075.99     1299.04    192.63 o 
  -1   0  24      556.47      236.07    113.39 o 
   0   0  24      100.73      177.24    127.71 o 
   1   0  24      569.12      440.40    163.80 o 
  -5   1  24       14.22       78.55     80.99 o 
  -4   1  24        4.28      -15.20     62.81 o 
  -3   1  24       51.82       -6.74     67.21 o 
  -2   1  24      392.33      459.13     98.58 o 
  -1   1  24       10.60       76.16     70.51 o 
   0   1  24       20.38      -21.01     68.96 o 
   1   1  24       24.95       52.13    118.38 o 
  -4   2  24     1478.49     1720.36    165.43 o 
  -3   2  24     1530.05     1618.04    171.49 o 
  -2   2  24     1289.59     1225.95    142.47 o 
  -1   2  24     1655.69     1851.95    168.93 o 
   0   2  24     1965.70     2626.40    241.76 o 
  -3   1  25      455.70      418.70    205.20 o 
  -2   1  25      809.98      590.03    108.03 o 
  -1   1  25      566.98      455.33    137.62 o 
   0   1  25      118.95      189.24    138.06 o 
                                                 
